# Supplementary material for: GWAS reveals novel loci and identifies a pentatricopeptide repeat-containing protein (CsPPR) that improves low temperature germination in cucumber
Source: Front Plant Sci. 2023 Apr 26;14:1116214. doi: 10.3389/fpls.2023.1116214 (PMC10208356; doi:10.3389/fpls.2023.1116214)
Supplement: Supplementary file 2 [file Table_1.xlsx]

## Sheet: Table S1
Treatment	Duration	Temperature	Site
Low temperature	15 June and 28 June 2019 (14 d)	13℃	Shouguang, Shandong
	24 May and 9 July 2020 (14 d)	13℃	Beijing
Control	31 June and 3 August 2019 (3 d)	28℃	Shouguang, Shandong
	31 May and 3 July (3 d)	28℃	Beijing
