# Supplementary material for: GWAS reveals novel loci and identifies a pentatricopeptide repeat-containing protein (CsPPR) that improves low temperature germination in cucumber
Source: Front Plant Sci. 2023 Apr 26;14:1116214. doi: 10.3389/fpls.2023.1116214 (PMC10208356; doi:10.3389/fpls.2023.1116214)
Supplement: Supplementary file 3 [file Table_2.xlsx]

## Sheet: Table S1
Table S2 The primers used in this study
	Primer name	Forward (5' - 3')	Reverse (5' - 3')
	Actin1	TCCACGAGACTACCTACAACTC	TCCACGAGACTACCTACAACTC
For q RT-PCR	RT-5G029350	AGTGAAATGCCTGAGAAAGG	AAAGGTCTCCAATGTTGCC
	RT-1G044080	GCTGGAAAGGTTGATGAGG	CTACCATTCACCCGACAAG
	RT-4G013480	CGCGAGATTTACAAGGGG	GAAAGTGAGCGAATTTAGGTTC
For construct generation	1305.4-CsPPR	acgggggactctagaggatccATGAAGATTGAAGATATCAAACCTGACA	ctggtcaccaattcacacgtgTGAATATTCAACAAAATCCTCACAAA
