# Supplementary material for: GWAS reveals novel loci and identifies a pentatricopeptide repeat-containing protein (CsPPR) that improves low temperature germination in cucumber
Source: Front Plant Sci. 2023 Apr 26;14:1116214. doi: 10.3389/fpls.2023.1116214 (PMC10208356; doi:10.3389/fpls.2023.1116214)
Supplement: Supplementary file 4 [file Table_3.xlsx]

## Sheet: Accession ID
Code	Accession ID	Geographical origin
R1	SRX15324473	European
R2	SRX15324474	North China
R3	SRX15324583	South China
R4	SRX15324571	Eurasian
R5	SRX15324581	Eurasian
R6	SRX15324591	Eurasian
R7	SRX15324603	Eurasian
R8	SRX15324614	Eurasian
R9	SRX15324624	Eurasian
R10	SRX15324637	Eurasian
R11	SRX15324475	Indian
R12	SRX15324492	South China
R13	SRX15324506	North China
R14	SRX15324495	North China
R15	SRX15324516	North China
R16	SRX15324528	North China
R17	SRX15324540	Eurasian
R18	SRX15324551	Eurasian
R19	SRX15324559	North China
R20	SRX15324562	North China
R21	SRX15324584	North China
R22	SRX15324585	North China
R23	SRX15324563	North China
R24	SRX15324565	North China
R25	SRX15324542	North China
R26	SRX15324566	North China
R27	SRX15324567	Eurasian
R28	SRX15324568	North China
R29	SRX15324569	North China
R30	SRX15324570	North China
R31	SRX15324572	Eurasian
R32	SRX15324573	Eurasian
R33	SRX15324574	Eurasian
R34	SRX15324575	North China
R35	SRX15324553	North China
R36	SRX15324576	Eurasian
R37	SRX15324577	Eurasian
R38	SRX15324578	Eurasian
R39	SRX15324579	Eurasian
R40	SRX15324580	North China
R41	SRX15324582	Eurasian
R42	SRX15324605	Eurasian
R43	SRX15324606	Eurasian
R44	SRX15324607	Eurasian
R45	SRX15324564	North China
R47	SRX15324587	European
R48	SRX15324588	European
R51	SRX15324592	North China
R52	SRX15324593	North China
R53	SRX15324594	North China
R54	SRX15324595	North China
R55	SRX15324596	North China
R56	SRX15324598	North China
R63	SRX15324630	South China
R67	SRX15324610	North China
R74	SRX15324618	North China
R75	SRX15324597	European
R76	SRX15324619	European
R77	SRX15324620	European
R78	SRX15324621	European
R80	SRX15324623	European
R81	SRX15324625	European
R82	SRX15324626	European
R83	SRX15324628	European
R84	SRX15324629	European
R85	SRX15324608	European
R86	SRX15324648	European
R87	SRX15324633	European
R89	SRX15324635	South China
R90	SRX15324636	South China
R91	SRX15324638	South China
R92	SRX15324639	South China
R93	SRX15324640	South China
R94	SRX15324641	South China
R95	SRX15324642	South China
R96	SRX15324643	South China
R97	SRX15324644	South China
R98	SRX15324645	South China
R99	SRX15324646	South China
R100	PRJNA831637	South China
R101	SRX15324476	North China
R102	SRX15324477	North China
R103	SRX15324478	North China
R104	SRX15324479	North China
R105	SRX15324480	North China
R106	SRX15324481	North China
R107	SRX15324482	North China
R108	SRX15324483	North China
R109	SRX15324484	North China
R110	SRX15324485	North China
R111	SRX15324491	North China
R112	SRX15324490	North China
R113	SRX15324488	North China
R114	SRX15324487	North China
R115	SRX15324486	North China
R116	SRX15324512	North China
R117	SRX15324510	North China
R118	SRX15324509	North China
R119	SRX15324508	North China
R120	SRX15324507	Japan
R121	SRX15324505	Japan
R122	SRX15324504	Japan
R123	SRX15324503	Japan
R124	SRX15324502	Japan
R125	SRX15324501	American
R126	SRX15324500	American
R127	SRX15324499	American
R128	SRX15324498	American
R129	SRX15324497	American
R130	SRX15324496	European
R131	SRX15324494	European
R132	SRX15324493	Indian
R133	SRX15324513	South China
R134	SRX15324514	American
R135	SRX15324489	American
R136	SRX15324535	American
R137	SRX15324536	American
R138	SRX15324537	American
R139	SRX15324538	American
R140	SRX15324515	American
R141	SRX15324517	Japan
R142	SRX15324518	South China
R143	SRX15324519	South China
R144	SRX15324520	Indian
R148	SRX15324524	American
R150	SRX15324526	North China
R151	SRX15324527	North China
R152	SRX15324529	North China
R153	SRX15324530	North China
R154	SRX15324531	North China
R155	SRX15324532	North China
R157	SRX15324511	North China
R159	SRX15324534	North China
R160	SRX15324560	North China
R161	SRX15324561	North China
R162	SRX15324539	North China
R163	SRX15324541	North China
R164	SRX15324543	North China
R165	SRX15324544	North China
R166	SRX15324545	South China
R167	SRX15324522	South China
R168	SRX15324546	North China
R169	SRX15324547	North China
R170	SRX15324548	North China
R171	SRX15324549	North China
R172	SRX15324550	North China
R173	SRX15324549	North China
R174	SRX15324554	North China
R175	SRX15324555	North China
R176	SRX15324556	North China
R177	SRX15324557	South China

## Sheet: Relative germinate rate
Code	RGR_2019S	RGR_2020S
R1	75.5556	66.0317
R2	0	0
R3	46.6667	0
R4	66.6667	24.4444
R5	33.3333	24.1667
R6	58.8889	73.3333
R7	NA	NA
R8	95.5556	NA
R9	NA	NA
R10	NA	NA
R11	60	0
R12	93.3333	NA
R13	0	0
R14	13.6508	8.88889
R15	0	0
R16	57.7778	11.1111
R17	17.7778	15.5556
R18	40.4762	54.7619
R19	95.5556	62.2222
R20	11.1111	0
R21	6.66667	0
R22	100	100
R23	86.6667	46.6667
R24	33.3333	20
R25	10	17.7778
R26	91.1111	46.6667
R27	2.22222	0
R28	33.3333	31.1111
R29	82.2222	84.4444
R30	68.8889	60
R31	26.6667	11.1111
R32	15.5556	0
R33	20	4.44444
R34	24.4444	6.66667
R35	73.3333	62.2222
R36	11.1111	0
R37	71.1111	93.3333
R38	72.2222	30.5556
R39	15.5556	22.2222
R40	0	0
R41	48.8889	6.66667
R42	0	0
R43	13.3333	2.22222
R44	13.3333	2.22222
R45	0	0
R47	4.44444	2.22222
R48	100	88.8889
R51	44.4444	4.44444
R52	27.3016	22.2222
R53	26.6667	15.5556
R54	24.4444	0
R55	47.7778	8.88889
R56	46.8376	20
R63	0	0
R67	57.7778	2.22222
R74	42.2222	0
R75	2.22222	0
R76	0	8.88889
R77	0	0
R78	6.66667	4.44444
R80	0	0
R81	0	0
R82	0	9.20635
R83	0	0
R84	0	4.44444
R85	0	7.00855
R86	93.3333	NA
R87	0	NA
R89	2.22222	31.1111
R90	17.7778	6.66667
R91	54.127	32.8205
R92	24.4444	24.4444
R93	2.22222	9.20635
R94	51.1111	82.2222
R95	22.2222	2.38095
R96	0	0
R97	13.3333	8.88889
R98	91.1111	71.1111
R99	75.5556	95.3968
R100	8.88889	2.38095
R101	6.66667	6.66667
R102	11.1111	12.2222
R103	24.4444	37.7778
R104	56.746	19.6429
R105	35.5556	31.1111
R106	0	0
R107	2.22222	4.44444
R108	13.3333	6.66667
R109	15.5556	8.88889
R110	11.1111	9.04762
R111	0	2.22222
R112	4.44444	0
R113	0	15.5556
R114	6.66667	24.9206
R115	26.6667	8.88889
R116	0	2.38095
R117	4.44444	2.22222
R118	28.8889	8.88889
R119	31.1111	4.44444
R120	27.0833	5.55556
R121	13.3333	4.44444
R122	57.7778	2.22222
R123	73.3333	0
R124	0	0
R125	0	0
R126	16.0317	0
R127	26.6667	2.22222
R128	0	0
R129	11.1111	4.44444
R130	0	4.44444
R131	8.88889	0
R132	4.44444	0
R133	8.88889	0
R134	76.1905	11.9048
R135	11.1111	0
R136	0	2.22222
R137	0	0
R138	2.22222	0
R139	11.1111	11.1111
R140	0	6.66667
R141	0	11.1111
R142	8.88889	0
R143	8.88889	0
R144	0	0
R148	100	86.6667
R150	100	97.7778
R151	90.4274	37.7778
R152	97.7778	100
R153	97.7778	95.5556
R154	95.5556	NA
R155	100	95.5556
R157	46.6667	17.7778
R159	20	40
R160	35.5556	24.4444
R161	93.3333	4.44444
R162	8.47222	2.22222
R163	77.7778	88.8889
R164	53.3333	15.5556
R165	17.7778	4.44444
R166	11.1111	53.3333
R167	95.5556	95.5556
R168	95.5556	86.6667
R169	77.7778	0
R170	0	0
R171	95.5556	97.7778
R172	4.16667	16.9643
R173	NA	NA
R174	100	100
R175	97.7778	97.7778
R176	11.1111	26.6667
R177	97.7778	100

## Sheet: Relative germination energy
Code	RGE_2019S	GE_2020S
R1	28.8889	22.2222
R2	0	0
R3	2.22222	0
R4	57.7778	22.2222
R5	17.7778	11.1111
R6	47.3016	26.6667
R7	NA	NA
R8	71.1111	NA
R9	NA	NA
R10	NA	NA
R11	0	0
R12	76.6667	NA
R13	0	0
R14	6.66667	6.66667
R15	0	0
R16	46.6667	6.66667
R17	0	0
R18	23.8095	4.7619
R19	82.2222	48.8889
R20	4.44444	0
R21	0	0
R22	70.7725	100
R23	75.5556	35.5556
R24	26.6667	15.5556
R25	6.11111	13.3333
R26	91.1111	40
R27	2.22222	0
R28	28.8889	15.5556
R29	71.1111	60
R30	69.4017	28.7179
R31	20	8.88889
R32	8.88889	0
R33	15.5556	2.22222
R34	8.88889	4.44444
R35	57.7778	4.44444
R36	11.1111	0
R37	64.4444	40
R38	66.6667	13.8889
R39	14.1414	16.9697
R40	0	0
R41	42.2222	0
R42	0	0
R43	12.6984	2.53968
R44	4.44444	0
R45	0	0
R47	4.44444	2.22222
R48	97.7778	40
R51	22.2222	2.22222
R52	16.1905	20
R53	10.5051	10.5051
R54	11.1111	0
R55	47.5962	5.12821
R56	37.265	17.7778
R63	0	0
R67	57.7778	0
R74	28.8889	0
R75	0	0
R76	0	0
R77	0	NA
R78	4.44444	4.44444
R80	0	0
R81	0	0
R82	0	2.38095
R83	0	0
R84	0	0
R85	0	0
R86	88.8889	NA
R87	0	NA
R89	0	14.2857
R90	13.3333	2.22222
R91	56.0494	10.3704
R92	0	0
R93	0	0
R94	26.0741	23.7037
R95	8.88889	0
R96	0	0
R97	19.0476	4.7619
R98	84.4444	57.7778
R99	48.8889	86.3492
R100	0	3.0303
R101	2.22222	6.66667
R102	9.57265	10.7692
R103	15.5556	28.8889
R104	34.3915	18.7831
R105	33.3333	19.0476
R106	0	0
R107	0	0
R108	9.52381	7.14286
R109	5.12821	7.69231
R110	9.52381	4.93197
R111	0	0
R112	4.44444	0
R113	0	6.66667
R114	4.44444	4.7619
R115	22.2222	6.66667
R116	0	0
R117	2.22222	0
R118	13.3333	6.66667
R119	28.8889	0
R120	NA	0
R121	2.22222	2.22222
R122	42.2222	2.22222
R123	NA	0
R124	0	0
R125	0	0
R126	14.7959	0
R127	19.0476	0
R128	0	0
R129	7.69231	2.5641
R130	0	0
R131	8.88889	0
R132	0	NA
R133	4.7619	0
R134	38.4615	0
R135	8.88889	0
R136	0	0
R137	0	0
R138	2.22222	0
R139	4.44444	0
R140	0	0
R141	0	0
R142	3.0303	0
R143	2.5641	0
R144	NA	0
R148	100	24.4444
R150	93.3333	75.5556
R151	74.8718	20
R152	95.5556	97.619
R153	88.8889	93.3333
R154	91.1111	NA
R155	93.3333	44.4444
R157	43.3333	3.33333
R159	6.66667	33.3333
R160	31.1111	2.22222
R161	80	4.44444
R162	11.9792	0
R163	75.5556	42.2222
R164	40	8.88889
R165	8.88889	2.22222
R166	4.44444	13.3333
R167	28.8889	66.6667
R168	93.3333	71.1111
R169	9.52381	0
R170	0	0
R171	56.0317	71.1111
R172	0	0
R173	NA	NA
R174	54.127	95.5556
R175	86.6667	77.7778
R176	11.1111	11.1111
R177	58.9744	100

## Sheet: Relative germination index
Code	RGI_2019S	GI_2020S
R1	39.7861	17.4584
R2	0	0
R3	16.4174	0
R4	46.5409	11.2993
R5	19.9005	8.84648
R6	39.5692	22.2269
R7	NA	NA
R8	59.1666	NA
R9	NA	NA
R10	NA	NA
R11	18.4371	0
R12	42.7289	NA
R13	0	0
R14	8.19841	2.94689
R15	0	0
R16	40.9543	5.30615
R17	8.22149	2.28663
R18	24.6153	9.9849
R19	62.7479	22.0155
R20	5.63972	0
R21	3.65749	0
R22	59.2872	36.4768
R23	61.914	18.0253
R24	25.1219	6.98376
R25	6.88841	6.77227
R26	77.0335	27.6536
R27	1.50119	0
R28	25.4395	13.634
R29	54.1749	32.6911
R30	54.714	19.8366
R31	17.1792	4.83375
R32	9.90503	0
R33	11.9097	1.51681
R34	11.5938	2.55815
R35	47.4998	10.5685
R36	7.82373	0
R37	49.4004	30.1827
R38	55.0791	11.5674
R39	12.024	10.2641
R40	0	0
R41	31.9987	0.680108
R42	0	0
R43	8.22142	0.817366
R44	6.73325	0.457415
R45	0	0
R47	3.01336	1.2155
R48	81.063	28.1582
R51	24.3995	0.956971
R52	16.399	8.6972
R53	17.5998	7.71844
R54	8.71931	0
R55	33.7334	3.36264
R56	29.3827	8.69348
R63	0	0
R67	42.514	0.127146
R74	26.6974	0
R75	1.2155	0
R76	0	2.28707
R77	0	0
R78	4.0091	1.65965
R80	0	0
R81	0	0
R82	0	1.97893
R83	0	0
R84	0	0.733896
R85	0	0.645779
R86	71.0739	NA
R87	0	NA
R89	0.585084	10.1533
R90	11.2348	1.67085
R91	38.8149	11.325
R92	11.0413	4.0365
R93	1.25322	0.828557
R94	27.9027	24.9466
R95	10.7921	0.457415
R96	0	0
R97	14.1029	4.44033
R98	69.5198	34.3944
R99	47.0655	39.1478
R100	5.13872	1.00805
R101	3.77176	3.54651
R102	7.12593	4.16112
R103	13.7953	13.4751
R104	36.8055	7.55391
R105	23.8747	9.67153
R106	0	0
R107	1.00124	0.254291
R108	8.13846	2.95103
R109	8.94544	4.16183
R110	8.74158	3.50953
R111	0	0.145903
R112	3.01336	0
R113	0	4.98979
R114	4.22886	4.35186
R115	18.3109	3.53731
R116	0	0.620375
R117	2.50792	0.276481
R118	15.8098	3.61111
R119	22.0605	0.733896
R120	35.3737	0.272926
R121	7.38091	2.18817
R122	38.1164	0.889099
R123	76.8153	0
R124	0	0
R125	0	0
R126	10.2754	0
R127	17.3618	0.283777
R128	0	0
R129	6.97465	1.59904
R130	0	0.449897
R131	6.02123	0
R132	4.89418	0
R133	5.59932	0
R134	47.0637	1.96371
R135	7.23123	0
R136	0	0.276481
R137	0	0
R138	1.50668	0
R139	6.92366	1.32115
R140	0	0.188501
R141	0	0.801575
R142	5.50825	0
R143	4.24095	0
R144	0	0
R148	77.2708	24.9159
R150	NA	59.764
R151	65.012	14.7175
R152	73.5998	49.4824
R153	72.6054	42.4818
R154	70.9075	NA
R155	71.4925	31.3442
R157	34.3504	4.21789
R159	11.4329	12.697
R160	23.8981	6.35249
R161	67.2032	3.85943
R162	6.82674	0.0758438
R163	56.6125	25.4322
R164	34.3638	6.80052
R165	10.4602	1.67292
R166	6.22035	12.0369
R167	52.0588	33.0903
R168	69.5097	36.6927
R169	42.0552	0
R170	0	0
R171	58.9129	41.6741
R172	2.28937	1.2336
R173	NA	NA
R174	82.4311	67.9648
R175	93.071	48.1223
R176	8.202	8.6343
R177	61.0797	43.2047

## Sheet: Relative radical length
Code	RRL_2019S	RRL_2020S
R1	0.737889	0.763181
R2	0	0
R3	0.504454	0
R4	1.06457	0.368227
R5	0.285133	0.291818
R6	0.719139	0.934982
R7	NA	NA
R8	0.695556	NA
R9	NA	NA
R10	NA	NA
R11	0.344556	0
R12	0.86141	NA
R13	0	0
R14	0.129975	0.134366
R15	0	0
R16	0.42051	0.0949505
R17	0.137769	0.0907987
R18	0.368259	0.547524
R19	0.699696	0.491298
R20	0.132459	0
R21	0.0583253	0
R22	0.9066	NA
R23	0.613133	0.469709
R24	0.209074	0.147144
R25	0.0634844	0.234314
R26	0.931701	0.529306
R27	0.0258233	0
R28	0.221297	0.300642
R29	0.671864	0.850644
R30	0.818084	0.727224
R31	0.236072	0.135932
R32	0.190016	0
R33	0.167798	0.0559846
R34	0.179365	0.0825124
R35	1.0696	0.699653
R36	0.0897186	0
R37	0.417962	0.782493
R38	1.09125	0.452079
R39	0.195591	0.249352
R40	0	0
R41	0.416231	0.0406185
R42	0	0
R43	0.167858	0.038845
R44	NA	NA
R45	0	0
R47	0.0626243	0.00867683
R48	1.14706	0.868716
R51	0.490213	0.0261663
R52	0.308834	0.315504
R53	0.289085	0.22343
R54	0.1229	0
R55	NA	NA
R56	0.413861	0.189023
R63	0	0
R67	0.53242	0.00438139
R74	0.332794	0
R75	0.0319666	0
R76	0	0
R77	0	0
R78	0.0579799	0.0454134
R80	0	0
R81	0	0
R82	0	0.0481487
R83	0	0
R84	0	0.0256722
R85	0	0.0367138
R86	1.00737	NA
R87	0	NA
R89	0.0377362	0.568651
R90	0.344568	0.0991968
R91	0.828346	0.858319
R92	0.231369	0.142813
R93	0.0347847	0.0373292
R94	0.541622	0.959815
R95	0.154361	0.0257253
R96	0	0
R97	0.393402	0.239605
R98	1.04648	0.992575
R99	0.629566	1.36817
R100	0.142033	0.0861743
R101	0.102065	0.133433
R102	0.156048	0.171247
R103	0.263971	0.488755
R104	1.03688	0.521226
R105	0.473919	0.423391
R106	0	0
R107	0.0342726	0.0267882
R108	0.169132	0.133714
R109	0.148531	0.144323
R110	0.165367	0.186993
R111	0	0.00674685
R112	0.0516945	0
R113	0	0.138018
R114	0.102783	0.192885
R115	NA	NA
R116	0	0.0351332
R117	0.0428355	0.0235452
R118	0.338823	0.131138
R119	0.294699	0.0224474
R120	1.14876	0.0662625
R121	0.1219	0.080416
R122	0.547698	0.0430277
R123	NA	0
R124	0	0
R125	0	NA
R126	0.209893	0
R127	0.369839	0.0143435
R128	0	0
R129	0.177726	0.0905972
R130	0	0.0814438
R131	0.0762392	0
R132	0.276725	0
R133	0.130414	0
R134	1.47343	0.170424
R135	0.148991	0
R136	0	0.0101414
R137	0	0
R138	0.0496605	0
R139	0.0926618	0.0515073
R140	0	0.0471229
R141	0	0.114988
R142	0.217484	0
R143	0.128061	0
R144	0	0
R148	NA	1.36896
R150	0.710101	0.860906
R151	0.711224	0.36665
R152	0.758203	1.31845
R153	0.901663	1.39021
R154	1.15905	NA
R155	1.16537	NA
R157	1.33281	0.368296
R159	0.184678	0.0234584
R160	0.377554	0.262077
R161	0.808553	0.00496701
R162	0.215504	0.00977838
R163	0.896995	1.1518
R164	0.704265	0.24653
R165	0.123749	0.0431313
R166	0.175933	0.628171
R167	0.980853	1.21932
R168	NA	NA
R169	NA	0
R170	0	0
R171	NA	NA
R172	0.0785324	0.105444
R173	NA	NA
R174	NA	NA
R175	NA	NA
R176	0.42119	0.666858
R177	NA	NA
