# Supplementary material for: GWAS reveals novel loci and identifies a pentatricopeptide repeat-containing protein (CsPPR) that improves low temperature germination in cucumber
Source: Front Plant Sci. 2023 Apr 26;14:1116214. doi: 10.3389/fpls.2023.1116214 (PMC10208356; doi:10.3389/fpls.2023.1116214)
Supplement: Supplementary file 5 [file Table_4.xlsx]

## Sheet: 2019_S_PCA ananlysis
	Relative germinate rate	Relative germiante energy	Relative germinate index	Relative radical length	Contribution	Accumulation	Principal component weight
Prin1	0.504408	0.500528	0.509744	0.48498	0.9367	0.9367	0.9598
Prin2	-0.171464	-0.339807	-0.321568	0.867021	0.0392	0.9759	0.0402
Prin3	-0.686357	0.711112	-0.114649	0.100445	0.0204	0.9963
Prin4	0.495063	0.358221	-0.789691	-0.054587	0.0037	1

## Sheet: 2019_S_D value
Code	Relative germiantion rate	Relative germination energy	Relative germination index	Relative radical length	Membership value		Principal components		D Value
					U(X1)	U(X2)	prin1	prin2
R1	0.755556	0.288889	0.397861	0.737889	0	0.451814	0.9598	0.0402	0.549252
R2	0	0	0	0	0	0.183618	0.9598	0.0402	0.00738146
R3	0.466667	0.0222222	0.164174	0.504454	0.292794	0.463994	0.9598	0.0402	0.299676
R4	0.666667	0.577778	0.465409	1.06457	0.702379	0.620404	0.9598	0.0402	0.699083
R5	0.333333	0.177778	0.199005	0.285133	0.253062	0.245599	0.9598	0.0402	0.252762
R6	0.588889	0.473016	0.395692	0.719139	0.55226	0.40504	0.9598	0.0402	0.546342
R7	NA	NA	NA	NA	NA	NA	0.9598	0.0402	NA
R8	0.955556	0.711111	0.591666	0.695556	0.752217	0.190525	0.9598	0.0402	0.729637
R9	NA	NA	NA	NA	NA	NA	0.9598	0.0402	NA
R10	NA	NA	NA	NA	NA	NA	0.9598	0.0402	NA
R11	0.6	0	0.184371	0.344556	0.28713	0.31254	0.9598	0.0402	0.288151
R12	0.933333	0.766667	0.427289	0.86141	0.758963	0.361944	0.9598	0.0402	0.743003
R13	0	0	0	0	0	0.183618	0.9598	0.0402	0.00738146
R14	0.136508	0.0666667	0.0819841	0.129975	0.105459	0.22163	0.9598	0.0402	0.110129
R15	0	0	0	0	0	0.183618	0.9598	0.0402	0.00738146
R16	0.577778	0.466667	0.409543	0.42051	0.477616	0.160255	0.9598	0.0402	0.464858
R17	0.177778	0	0.0822149	0.137769	0.101051	0.242645	0.9598	0.0402	0.106743
R18	0.404762	0.238095	0.246153	0.368259	0.319565	0.268412	0.9598	0.0402	0.317509
R19	0.955556	0.822222	0.627479	0.699696	0.790865	0.147401	0.9598	0.0402	0.764997
R20	0.111111	0.0444444	0.0563972	0.132459	0.0872391	0.24267	0.9598	0.0402	0.0934874
R21	0.0666667	0	0.0365749	0.0583253	0.0410311	0.209462	0.9598	0.0402	0.0478021
R22	1	0.707725	0.592872	0.9066	0.815217	0.356783	0.9598	0.0402	0.796788
R23	0.866667	0.755556	0.61914	0.613133	0.727484	0.114857	0.9598	0.0402	0.702857
R24	0.333333	0.266667	0.251219	0.209074	0.270492	0.138984	0.9598	0.0402	0.265205
R25	0.1	0.0611111	0.0688841	0.0634844	0.0748374	0.178879	0.9598	0.0402	0.0790199
R26	0.911111	0.911111	0.770335	0.931701	0.896507	0.272603	0.9598	0.0402	0.871426
R27	0.0222222	0.0222222	0.0150119	0.0258233	0.0216509	0.189471	0.9598	0.0402	0.0283973
R28	0.333333	0.288889	0.254395	0.221297	0.280001	0.140896	0.9598	0.0402	0.274409
R29	0.822222	0.711111	0.541749	0.671864	0.699149	0.207869	0.9598	0.0402	0.6794
R30	0.688889	0.694017	0.54714	0.818084	0.698055	0.352972	0.9598	0.0402	0.684183
R31	0.266667	0.2	0.171792	0.236072	0.222415	0.217367	0.9598	0.0402	0.222212
R32	0.155556	0.0888889	0.0990503	0.190016	0.13528	0.25538	0.9598	0.0402	0.140108
R33	0.2	0.155556	0.119097	0.167798	0.163411	0.202531	0.9598	0.0402	0.164984
R34	0.244444	0.0888889	0.115938	0.179365	0.15987	0.227148	0.9598	0.0402	0.162575
R35	0.733333	0.577778	0.474998	1.0696	0.723238	0.610818	0.9598	0.0402	0.718719
R36	0.111111	0.111111	0.0782373	0.0897186	0.0993477	0.179674	0.9598	0.0402	0.102577
R37	0.711111	0.644444	0.494004	0.417962	0.578493	0.0539226	0.9598	0.0402	0.557405
R38	0.722222	0.666667	0.550791	1.09125	0.768071	0.578817	0.9598	0.0402	0.760463
R39	0.155556	0.141414	0.12024	0.195591	0.15555	0.236662	0.9598	0.0402	0.15881
R40	0	0	0	0	0	0.183618	0.9598	0.0402	0.00738146
R41	0.488889	0.422222	0.319987	0.416231	0.41914	0.212582	0.9598	0.0402	0.410836
R42	0	0	0	0	0	0.183618	0.9598	0.0402	0.00738146
R43	0.133333	0.126984	0.0822142	0.167858	0.129438	0.233732	0.9598	0.0402	0.133631
R44	0.133333	0.0444444	0.0673325	NA	NA	NA	0.9598	0.0402	NA
R45	0	0	0	0	0	0.183618	0.9598	0.0402	0.00738146
R47	0.0444444	0.0444444	0.0301336	0.0626243	0.0460421	0.204276	0.9598	0.0402	0.0524031
R48	1	0.977778	0.81063	1.14706	1	0.400863	0.9598	0.0402	0.975915
R51	0.444444	0.222222	0.243995	0.490213	0.355278	0.36755	0.9598	0.0402	0.355772
R52	0.273016	0.161905	0.16399	0.308834	0.230283	0.29048	0.9598	0.0402	0.232702
R53	0.266667	0.105051	0.175998	0.289085	0.212396	0.289937	0.9598	0.0402	0.215514
R54	0.244444	0.111111	0.0871931	0.1229	0.144125	0.182532	0.9598	0.0402	0.145669
R55	0.477778	0.475962	0.337334	NA	NA	NA	0.9598	0.0402	NA
R56	0.468376	0.37265	0.293827	0.413861	0.393854	0.237805	0.9598	0.0402	0.387581
R63	0	0	0	0	0	0.183618	0.9598	0.0402	0.00738146
R67	0.577778	0.577778	0.42514	0.53242	0.537635	0.211473	0.9598	0.0402	0.524524
R74	0.422222	0.288889	0.266974	0.332794	0.333646	0.213946	0.9598	0.0402	0.328834
R75	0.0222222	0	0.012155	0.0319666	0.0167614	0.202495	0.9598	0.0402	0.0242279
R76	0	0	0	0	0	0.183618	0.9598	0.0402	0.00738146
R77	0	0	0	0	0	0.183618	0.9598	0.0402	0.00738146
R78	0.0666667	0.0444444	0.040091	0.0579799	0.0531893	0.193855	0.9598	0.0402	0.0588441
R80	0	0	0	0	0	0.183618	0.9598	0.0402	0.00738146
R81	0	0	0	0	0	0.183618	0.9598	0.0402	0.00738146
R82	0	0	0	0	0	0.183618	0.9598	0.0402	0.00738146
R83	0	0	0	0	0	0.183618	0.9598	0.0402	0.00738146
R84	0	0	0	0	0	0.183618	0.9598	0.0402	0.00738146
R85	0	0	0	0	0	0.183618	0.9598	0.0402	0.00738146
R86	0.933333	0.888889	0.710739	1.00737	0.899771	0.356161	0.9598	0.0402	0.877918
R87	0	0	0	0	0	0.183618	0.9598	0.0402	0.00738146
R89	0.0222222	0	0.00585084	0.0377362	0.0165499	0.209131	0.9598	0.0402	0.0242916
R90	0.177778	0.133333	0.112348	0.344568	0.19395	0.359984	0.9598	0.0402	0.200624
R91	0.54127	0.560494	0.388149	0.828346	0.587345	0.476359	0.9598	0.0402	0.582883
R92	0.244444	0	0.110413	0.231369	0.148621	0.299902	0.9598	0.0402	0.154702
R93	0.0222222	0	0.0125322	0.0347847	0.0175555	0.204687	0.9598	0.0402	0.0250782
R94	0.511111	0.260741	0.279027	0.541622	0.40402	0.375846	0.9598	0.0402	0.402888
R95	0.222222	0.0888889	0.107921	0.154361	0.145903	0.212714	0.9598	0.0402	0.148589
R96	0	0	0	0	0	0.183618	0.9598	0.0402	0.00738146
R97	0.133333	0.190476	0.141029	0.393402	0.216608	0.38011	0.9598	0.0402	0.223181
R98	0.911111	0.844444	0.695198	1.04648	0.888356	0.410739	0.9598	0.0402	0.869156
R99	0.755556	0.488889	0.470655	0.629566	0.596462	0.276905	0.9598	0.0402	0.583616
R100	0.0888889	0	0.0513872	0.142033	0.0712635	0.26988	0.9598	0.0402	0.0792479
R101	0.0666667	0.0222222	0.0377176	0.102065	0.0577978	0.237786	0.9598	0.0402	0.0650333
R102	0.111111	0.0957265	0.0712593	0.156048	0.109998	0.241015	0.9598	0.0402	0.115265
R103	0.244444	0.155556	0.137953	0.263971	0.203482	0.268328	0.9598	0.0402	0.206088
R104	0.56746	0.343915	0.368055	1.03688	0.585155	0.718371	0.9598	0.0402	0.59051
R105	0.355556	0.333333	0.238747	0.473919	0.35538	0.334553	0.9598	0.0402	0.354543
R106	0	0	0	0	0	0.183618	0.9598	0.0402	0.00738146
R107	0.0222222	0	0.0100124	0.0342726	0.0167747	0.205033	0.9598	0.0402	0.0243427
R108	0.133333	0.0952381	0.0813846	0.169132	0.121444	0.24521	0.9598	0.0402	0.12642
R109	0.155556	0.0512821	0.0894544	0.148531	0.112954	0.236402	0.9598	0.0402	0.117916
R110	0.111111	0.0952381	0.0874158	0.165367	0.116371	0.243895	0.9598	0.0402	0.121497
R111	0	0	0	0	0	0.183618	0.9598	0.0402	0.00738146
R112	0.0444444	0.0444444	0.0301336	0.0516945	0.0433422	0.19533	0.9598	0.0402	0.0494521
R113	0	0	0	0	0	0.183618	0.9598	0.0402	0.00738146
R114	0.0666667	0.0444444	0.0422886	0.102783	0.0648271	0.229858	0.9598	0.0402	0.0714614
R115	0.266667	0.222222	0.183109	NA	NA	NA	0.9598	0.0402	NA
R116	0	0	0	0	0	0.183618	0.9598	0.0402	0.00738146
R117	0.0444444	0.0222222	0.0250792	0.0428355	0.0341763	0.196742	0.9598	0.0402	0.0407115
R118	0.288889	0.133333	0.158098	0.338823	0.232955	0.32341	0.9598	0.0402	0.236591
R119	0.311111	0.288889	0.220605	0.294699	0.28365	0.214827	0.9598	0.0402	0.280884
R120	0.270833	1	0.353737	1.14876	0.700126	0.651838	0.9598	0.0402	0.698185
R121	0.133333	0.0222222	0.0738091	0.1219	0.0891955	0.232274	0.9598	0.0402	0.0949472
R122	0.577778	0.422222	0.381164	0.547698	0.490335	0.287225	0.9598	0.0402	0.48217
R123	0.733333	1	0.768153	NA	NA	NA	0.9598	0.0402	NA
R124	0	0	0	0	0	0.183618	0.9598	0.0402	0.00738146
R125	0	0	0	0	0	0.183618	0.9598	0.0402	0.00738146
R126	0.160317	0.147959	0.102754	0.209893	0.157434	0.250805	0.9598	0.0402	0.161188
R127	0.266667	0.190476	0.173618	0.369839	0.253505	0.329351	0.9598	0.0402	0.256554
R128	0	0	0	0	0	0.183618	0.9598	0.0402	0.00738146
R129	0.111111	0.0769231	0.0697465	0.177726	0.110167	0.265248	0.9598	0.0402	0.116401
R130	0	0	0	0	0	0.183618	0.9598	0.0402	0.00738146
R131	0.0888889	0.0888889	0.0602123	0.0762392	0.0799637	0.184838	0.9598	0.0402	0.0841796
R132	0.0444444	0	0.0489418	0.276725	0.0924818	0.388056	0.9598	0.0402	0.104364
R133	0.0888889	0.047619	0.0559932	0.130414	0.0817291	0.243697	0.9598	0.0402	0.0882402
R134	0.761905	0.384615	0.470637	1.47343	0.779956	1	0.9598	0.0402	0.788802
R135	0.111111	0.0888889	0.0723123	0.148991	0.106786	0.237113	0.9598	0.0402	0.112025
R136	0	0	0	0	0	0.183618	0.9598	0.0402	0.00738146
R137	0	0	0	0	0	0.183618	0.9598	0.0402	0.00738146
R138	0.0222222	0.0222222	0.0150668	0.0496605	0.0275534	0.208965	0.9598	0.0402	0.0348462
R139	0.111111	0.0444444	0.0692366	0.0926618	0.080742	0.2062	0.9598	0.0402	0.0857854
R140	0	0	0	0	0	0.183618	0.9598	0.0402	0.00738146
R141	0	0	0	0	0	0.183618	0.9598	0.0402	0.00738146
R142	0.0888889	0.030303	0.0550825	0.217484	0.0985862	0.320791	0.9598	0.0402	0.107519
R143	0.0888889	0.025641	0.0424095	0.128061	0.0720183	0.252945	0.9598	0.0402	0.0792915
R144	0	NA	0	0	NA	NA	0.9598	0.0402	NA
R148	1	1	0.772708	NA	NA	NA	0.9598	0.0402	NA
R150	1	0.933333	1	0.710101	0.929898	0	0.9598	0.0402	0.892516
R151	0.904274	0.748718	0.65012	0.711224	0.767676	0.181842	0.9598	0.0402	0.744126
R152	0.977778	0.955556	0.735998	0.758203	0.873193	0.115978	0.9598	0.0402	0.842753
R153	0.977778	0.888889	0.726054	0.901663	0.889053	0.257798	0.9598	0.0402	0.863676
R154	0.955556	0.911111	0.709075	1.15905	0.948181	0.470084	0.9598	0.0402	0.928962
R155	1	0.933333	0.714925	1.16537	0.968343	0.459154	0.9598	0.0402	0.947874
R156	NA	NA	NA	NA	NA	NA	0.9598	0.0402	NA
R157	0.466667	0.433333	0.343504	1.33281	0.648783	0.955663	0.9598	0.0402	0.661119
R159	0.2	0.0666667	0.114329	0.184678	0.143681	0.246308	0.9598	0.0402	0.147807
R160	0.355556	0.311111	0.238981	0.377554	0.325972	0.26274	0.9598	0.0402	0.32343
R161	0.933333	0.8	0.672032	0.808553	0.817947	0.233696	0.9598	0.0402	0.79446
R162	0.0847222	0.119792	0.0682674	0.215504	0.123264	0.287138	0.9598	0.0402	0.129852
R163	0.777778	0.755556	0.566125	0.896995	0.761002	0.377667	0.9598	0.0402	0.745592
R164	0.533333	0.4	0.343638	0.704265	0.502183	0.441082	0.9598	0.0402	0.499727
R165	0.177778	0.0888889	0.104602	0.123749	0.126061	0.195861	0.9598	0.0402	0.128867
R166	0.111111	0.0444444	0.0622035	0.175933	0.0994855	0.276489	0.9598	0.0402	0.106601
R167	0.955556	0.288889	0.520588	0.980853	0.696596	0.581044	0.9598	0.0402	0.691951
R168	0.955556	0.933333	0.695097	NA	NA	NA	0.9598	0.0402	NA
R169	0.777778	0.0952381	0.420552	NA	NA	NA	0.9598	0.0402	NA
R170	0	0	0	0	0	0.183618	0.9598	0.0402	0.00738146
R171	0.955556	0.560317	0.589129	NA	NA	NA	0.9598	0.0402	NA
R172	0.0416667	0	0.0228937	0.0785324	0.0360477	0.2342	0.9598	0.0402	0.0440135
R173	NA	NA	NA	NA	NA	NA	0.9598	0.0402	NA
R174	1	0.54127	0.824311	NA	NA	NA	0.9598	0.0402	NA
R175	0.977778	0.866667	0.93071	NA	NA	NA	0.9598	0.0402	NA
R176	0.111111	0.111111	0.08202	0.42119	0.18221	0.449821	0.9598	0.0402	0.192968
R177	0.977778	0.589744	0.610797	NA	NA	NA	0.9598	0.0402	NA

## Sheet: 2020_S_PCA analysis
	Relative germinate rate	Relative germiante energy	Relative germinate index	Relative radical length	Contribution	Accumulation	Principal component weight
Prin1	0.504442	0.492784	0.507841	0.494772	0.9358	0.9358	0.9542
Prin2	-0.355855	0.66279	0.287763	-0.59268	0.0449	0.9807	0.0458
Prin3	-0.580367	0.392403	-0.387845	0.598974	0.0136	0.9943
Prin4	0.531111	0.404838	-0.713348	-0.212511	0.0057	1

## Sheet: 2020_S_D value
Code	Relative germiantion rate	Relative germination energy	Relative germination index	Relative radical length	Membership value		Principal components		D Value
					U(X1)	U(X2)	prin1	prin2
R1	0.660317	0.222222	0.174584	0.763181	0.481104	0.401386	0.9542	0.0458	0.477453
R2	0	0	0	0	0	0.897473	0.9542	0.0458	0.0411043
R3	0	0	0	0	0	0.897473	0.9542	0.0458	0.0411043
R4	0.244444	0.222222	0.112993	0.368227	0.250057	0.770431	0.9542	0.0458	0.27389
R5	0.241667	0.111111	0.0884648	0.291818	0.193725	0.73556	0.9542	0.0458	0.218542
R6	0.733333	0.266667	0.222269	0.934982	0.570009	0.315668	0.9542	0.0458	0.55836
R7	NA	NA	NA	NA	NA	NA	0.9542	0.0458	NA
R8	NA	NA	NA	NA	NA	NA	0.9542	0.0458	NA
R9	NA	NA	NA	NA	NA	NA	0.9542	0.0458	NA
R10	NA	NA	NA	NA	NA	NA	0.9542	0.0458	NA
R11	0	0	0	0	0	0.897473	0.9542	0.0458	0.0411043
R12	NA	NA	NA	NA	NA	NA	0.9542	0.0458	NA
R13	0	0	0	0	0	0.897473	0.9542	0.0458	0.0411043
R14	0.0888889	0.0666667	0.0294689	0.134366	0.0842393	0.838116	0.9542	0.0458	0.118767
R15	0	0	0	0	0	0.897473	0.9542	0.0458	0.0411043
R16	0.111111	0.0666667	0.0530615	0.0949505	0.0861922	0.860645	0.9542	0.0458	0.121662
R17	0.155556	0	0.0228663	0.0907987	0.0714651	0.793561	0.9542	0.0458	0.104537
R18	0.547619	0.047619	0.099849	0.547524	0.328892	0.43247	0.9542	0.0458	0.333636
R19	0.622222	0.488889	0.220155	0.491298	0.481535	0.770639	0.9542	0.0458	0.494776
R20	0	0	0	0	0	0.897473	0.9542	0.0458	0.0411043
R21	0	0	0	0	0	0.897473	0.9542	0.0458	0.0411043
R22	1	1	0.364768	NA	NA	NA	0.9542	0.0458	NA
R23	0.466667	0.355556	0.180253	0.469709	0.388836	0.738527	0.9542	0.0458	0.404852
R24	0.2	0.155556	0.0698376	0.147144	0.151294	0.861837	0.9542	0.0458	0.183837
R25	0.177778	0.133333	0.0677227	0.234314	0.161826	0.801982	0.9542	0.0458	0.191145
R26	0.466667	0.4	0.276536	0.529306	0.441922	0.76065	0.9542	0.0458	0.45652
R27	0	0	0	0	0	0.897473	0.9542	0.0458	0.0411043
R28	0.311111	0.155556	0.13634	0.300642	0.239043	0.749024	0.9542	0.0458	0.262401
R29	0.844444	0.6	0.326911	0.850644	0.692672	0.580527	0.9542	0.0458	0.687535
R30	0.6	0.287179	0.198366	0.727224	0.478918	0.495252	0.9542	0.0458	0.479666
R31	0.111111	0.0888889	0.0483375	0.135932	0.101452	0.849585	0.9542	0.0458	0.135717
R32	0	0	0	0	0	0.897473	0.9542	0.0458	0.0411043
R33	0.0444444	0.0222222	0.0151681	0.0559846	0.0364048	0.867185	0.9542	0.0458	0.0744546
R34	0.0666667	0.0444444	0.0255815	0.0825124	0.0578827	0.861203	0.9542	0.0458	0.0946748
R35	0.622222	0.0444444	0.105685	0.699653	0.389397	0.313824	0.9542	0.0458	0.385936
R36	0	0	0	0	0	0.897473	0.9542	0.0458	0.0411043
R37	0.933333	0.4	0.301827	0.782493	0.639644	0.447822	0.9542	0.0458	0.630859
R38	0.305556	0.138889	0.115674	0.452079	0.267319	0.642903	0.9542	0.0458	0.284521
R39	0.222222	0.169697	0.102641	0.249352	0.196504	0.811525	0.9542	0.0458	0.224672
R40	0	0	0	0	0	0.897473	0.9542	0.0458	0.0411043
R41	0.0666667	0	0.00680108	0.0406185	0.0302682	0.851042	0.9542	0.0458	0.0678597
R42	0	0	0	0	0	0.897473	0.9542	0.0458	0.0411043
R43	0.0222222	0.0253968	0.00817366	0.038845	0.0249298	0.885576	0.9542	0.0458	0.0643474
R44	0.0222222	0	0.00457415	NA	NA	NA	0.9542	0.0458	NA
R45	0	0	0	0	0	0.897473	0.9542	0.0458	0.0411043
R47	0.0222222	0.0222222	0.012155	0.00867683	0.0172707	0.902716	0.9542	0.0458	0.0578241
R48	0.888889	0.4	0.281582	0.868716	0.644916	0.406179	0.9542	0.0458	0.633982
R51	0.0444444	0.0222222	0.00956971	0.0261663	0.0270903	0.883453	0.9542	0.0458	0.0663117
R52	0.222222	0.2	0.086972	0.315504	0.217523	0.787588	0.9542	0.0458	0.243632
R53	0.155556	0.105051	0.0771844	0.22343	0.148207	0.800296	0.9542	0.0458	0.178073
R54	0	0	0	0	0	0.897473	0.9542	0.0458	0.0411043
R55	0.0888889	0.0512821	0.0336264	NA	NA	NA	0.9542	0.0458	NA
R56	0.2	0.177778	0.0869348	0.189023	0.172656	0.856598	0.9542	0.0458	0.20398
R63	0	0	0	0	0	0.897473	0.9542	0.0458	0.0411043
R67	0.0222222	0	0.00127146	0.00438139	0.00742321	0.887204	0.9542	0.0458	0.0477172
R74	0	0	0	0	0	0.897473	0.9542	0.0458	0.0411043
R75	0	0	0	0	0	0.897473	0.9542	0.0458	0.0411043
R76	0.0888889	0	0.0228707	0	0.0298838	0.8721	0.9542	0.0458	0.0684573
R77	0	NA	0	0	NA	NA	0.9542	0.0458	NA
R78	0.0444444	0.0444444	0.0165965	0.0454134	0.0398169	0.888866	0.9542	0.0458	0.0787034
R80	0	0	0	0	0	0.897473	0.9542	0.0458	0.0411043
R81	0	0	0	0	0	0.897473	0.9542	0.0458	0.0411043
R82	0.0920635	0.0238095	0.0197893	0.0481487	0.0487244	0.857137	0.9542	0.0458	0.0857497
R83	0	0	0	0	0	0.897473	0.9542	0.0458	0.0411043
R84	0.0444444	0	0.00733896	0.0256722	0.0205644	0.868181	0.9542	0.0458	0.0593853
R85	0.0700855	0	0.00645779	0.0367138	0.0300662	0.852054	0.9542	0.0458	0.0677132
R86	NA	NA	NA	NA	NA	NA	0.9542	0.0458	NA
R87	NA	NA	NA	NA	NA	NA	0.9542	0.0458	NA
R89	0.311111	0.142857	0.101533	0.568651	0.296567	0.569462	0.9542	0.0458	0.309066
R90	0.0666667	0.0222222	0.0167085	0.0991968	0.0540704	0.833683	0.9542	0.0458	0.0897767
R91	0.328205	0.103704	0.11325	0.858319	0.369935	0.366537	0.9542	0.0458	0.369779
R92	0.244444	0	0.040365	0.142813	0.113528	0.735397	0.9542	0.0458	0.142009
R93	0.0920635	0	0.00828557	0.0373292	0.0365874	0.844295	0.9542	0.0458	0.0735804
R94	0.822222	0.237037	0.249466	0.959815	0.599831	0.256757	0.9542	0.0458	0.584118
R95	0.0238095	0	0.00457415	0.0257253	0.014325	0.874781	0.9542	0.0458	0.0537339
R96	0	0	0	0	0	0.897473	0.9542	0.0458	0.0411043
R97	0.0888889	0.047619	0.0444033	0.239605	0.110848	0.766505	0.9542	0.0458	0.140877
R98	0.711111	0.577778	0.343944	0.992575	0.693023	0.533428	0.9542	0.0458	0.685714
R99	0.953968	0.863492	0.391478	1.36817	0.943551	0.426079	0.9542	0.0458	0.919851
R100	0.0238095	0.030303	0.0100805	0.0861743	0.0395419	0.860441	0.9542	0.0458	0.0771391
R101	0.0666667	0.0666667	0.0354651	0.133433	0.079673	0.848434	0.9542	0.0458	0.114882
R102	0.122222	0.107692	0.0416112	0.171247	0.116765	0.835042	0.9542	0.0458	0.149662
R103	0.377778	0.288889	0.134751	0.488755	0.340467	0.701114	0.9542	0.0458	0.356984
R104	0.196429	0.187831	0.0755391	0.521226	0.258267	0.661884	0.9542	0.0458	0.276753
R105	0.311111	0.190476	0.0967153	0.423391	0.26965	0.687228	0.9542	0.0458	0.288775
R106	0	0	0	0	0	0.897473	0.9542	0.0458	0.0411043
R107	0.0444444	0	0.00254291	0.0267882	0.0195674	0.866113	0.9542	0.0458	0.0583392
R108	0.0666667	0.0714286	0.0295103	0.133714	0.0793878	0.849727	0.9542	0.0458	0.114669
R109	0.0888889	0.0769231	0.0416183	0.144323	0.0927884	0.842566	0.9542	0.0458	0.127128
R110	0.0904762	0.0493197	0.0350953	0.186993	0.095434	0.795945	0.9542	0.0458	0.127517
R111	0.0222222	0	0.00145903	0.00674685	0.00809317	0.885838	0.9542	0.0458	0.0482939
R112	0	0	0	0	0	0.897473	0.9542	0.0458	0.0411043
R113	0.155556	0.0666667	0.0498979	0.138018	0.108489	0.817849	0.9542	0.0458	0.140978
R114	0.249206	0.047619	0.0435186	0.192885	0.141183	0.736509	0.9542	0.0458	0.168449
R115	0.0888889	0.0666667	0.0353731	NA	NA	NA	0.9542	0.0458	NA
R116	0.0238095	0	0.00620375	0.0351332	0.0172271	0.869608	0.9542	0.0458	0.0562662
R117	0.0222222	0	0.00276481	0.0235452	0.0128438	0.876135	0.9542	0.0458	0.0523825
R118	0.0888889	0.0666667	0.0361111	0.131138	0.0851792	0.84199	0.9542	0.0458	0.119841
R119	0.0444444	0	0.00733896	0.0224474	0.0197198	0.870117	0.9542	0.0458	0.058668
R120	0.0555556	0	0.00272926	0.0662625	0.032923	0.838466	0.9542	0.0458	0.0698169
R121	0.0444444	0.0222222	0.0218817	0.080416	0.0446084	0.854475	0.9542	0.0458	0.0817003
R122	0.0222222	0.0222222	0.00889099	0.0430277	0.02539	0.881143	0.9542	0.0458	0.0645835
R123	0	0	0	0	0	0.897473	0.9542	0.0458	0.0411043
R124	0	0	0	0	0	0.897473	0.9542	0.0458	0.0411043
R125	0	0	0	NA	NA	NA	0.9542	0.0458	NA
R126	0	0	0	0	0	0.897473	0.9542	0.0458	0.0411043
R127	0.0222222	0	0.00283777	0.0143435	0.0104534	0.88168	0.9542	0.0458	0.0503556
R128	0	0	0	0	0	0.897473	0.9542	0.0458	0.0411043
R129	0.0444444	0.025641	0.0159904	0.0905972	0.046583	0.848941	0.9542	0.0458	0.083331
R130	0.0444444	0	0.00449897	0.0814438	0.0344079	0.833873	0.9542	0.0458	0.0710234
R131	0	0	0	0	0	0.897473	0.9542	0.0458	0.0411043
R132	0	NA	0	0	NA	NA	0.9542	0.0458	NA
R133	0	0	0	0	0	0.897473	0.9542	0.0458	0.0411043
R134	0.119048	0	0.0196371	0.170424	0.0817028	0.757978	0.9542	0.0458	0.112676
R135	0	0	0	0	0	0.897473	0.9542	0.0458	0.0411043
R136	0.0222222	0	0.00276481	0.0101414	0.00933324	0.884181	0.9542	0.0458	0.0494013
R137	0	0	0	0	0	0.897473	0.9542	0.0458	0.0411043
R138	0	0	0	0	0	0.897473	0.9542	0.0458	0.0411043
R139	0.111111	0	0.0132115	0.0515073	0.0467111	0.830354	0.9542	0.0458	0.082602
R140	0.0666667	0	0.00188501	0.0471229	0.0306502	0.845704	0.9542	0.0458	0.0679797
R141	0.111111	0	0.00801575	0.114988	0.0619404	0.790731	0.9542	0.0458	0.095319
R142	0	0	0	0	0	0.897473	0.9542	0.0458	0.0411043
R143	0	0	0	0	0	0.897473	0.9542	0.0458	0.0411043
R144	0	0	0	0	0	0.897473	0.9542	0.0458	0.0411043
R148	0.866667	0.244444	0.249159	1.36896	0.720707	0	0.9542	0.0458	0.687699
R150	0.977778	0.755556	0.59764	0.860906	0.844319	0.709647	0.9542	0.0458	0.838151
R151	0.377778	0.2	0.147175	0.36665	0.28864	0.718363	0.9542	0.0458	0.308321
R152	1	0.97619	0.494824	1.31845	1	0.545118	0.9542	0.0458	0.979166
R153	0.955556	0.933333	0.424818	1.39021	0.976927	0.468883	0.9542	0.0458	0.953659
R154	NA	NA	NA	NA	NA	NA	0.9542	0.0458	NA
R155	0.955556	0.444444	0.313442	NA	NA	NA	0.9542	0.0458	NA
R156	NA	NA	NA	NA	NA	NA	0.9542	0.0458	NA
R157	0.177778	0.0333333	0.0421789	0.368296	0.163964	0.646971	0.9542	0.0458	0.186086
R159	0.4	0.333333	0.12697	0.0234584	0.234038	1	0.9542	0.0458	0.269119
R160	0.244444	0.0222222	0.0635249	0.262077	0.156786	0.68547	0.9542	0.0458	0.181
R161	0.0444444	0.0444444	0.0385943	0.00496701	0.0351373	0.919558	0.9542	0.0458	0.0756438
R162	0.0222222	0	0.000758438	0.00977838	0.00869881	0.883814	0.9542	0.0458	0.0487791
R163	0.888889	0.422222	0.254322	1.1518	0.717526	0.243212	0.9542	0.0458	0.695803
R164	0.155556	0.0888889	0.0680052	0.24653	0.147574	0.772903	0.9542	0.0458	0.176214
R165	0.0444444	0.0222222	0.0167292	0.0431313	0.0334581	0.875356	0.9542	0.0458	0.072017
R166	0.533333	0.133333	0.120369	0.628171	0.374074	0.452729	0.9542	0.0458	0.377677
R167	0.955556	0.666667	0.330903	1.21932	0.837363	0.365073	0.9542	0.0458	0.815733
R168	0.866667	0.711111	0.366927	NA	NA	NA	0.9542	0.0458	NA
R169	0	0	0	0	0	0.897473	0.9542	0.0458	0.0411043
R170	0	0	0	0	0	0.897473	0.9542	0.0458	0.0411043
R171	0.977778	0.711111	0.416741	NA	NA	NA	0.9542	0.0458	NA
R172	0.169643	0	0.012336	0.105444	0.0762316	0.776622	0.9542	0.0458	0.10831
R173	NA	NA	NA	NA	NA	NA	0.9542	0.0458	NA
R174	1	0.955556	0.679648	NA	NA	NA	0.9542	0.0458	NA
R175	0.977778	0.777778	0.481223	NA	NA	NA	0.9542	0.0458	NA
R176	0.266667	0.111111	0.086343	0.666858	0.298056	0.500786	0.9542	0.0458	0.307341
R177	1	1	0.432047	NA	NA	NA	0.9542	0.0458	NA
