# Supplementary material for: GWAS reveals novel loci and identifies a pentatricopeptide repeat-containing protein (CsPPR) that improves low temperature germination in cucumber
Source: Front Plant Sci. 2023 Apr 26;14:1116214. doi: 10.3389/fpls.2023.1116214 (PMC10208356; doi:10.3389/fpls.2023.1116214)
Supplement: Supplementary file 6 [file Table_5.xlsx]

## Sheet: Sheet1
Low temperature tolerancce groups	Groups	Number of germplasm	Range of D value
Highly sensitive group	Ⅰ	R125、R77、R87、R170、R137、R128、R124、R106、R96、R83、R81、R80、R63、R45、R42、R40、R15、R2、R13、R47、R93、R141、R82、R117、R21、R112、R111、R136、R27、R116、R75、R84、R107、R169、R123、R144、R130、R76、R138、R85、R140	0.0073~0.0514
Sensitive group	Ⅱ	R34、R25、R102、R14、R109、R110、R108、R33、R114、R20、R78、R143、R131、R133、R100、R135、R172、R36、R113、R142、R139、R54、R121、R32、R101、R162、R17、R132、R95、R126、R43、R129、R165	0.0602~0.1351
Intermediate-tolerant group	Ⅲ	R103、R67、R56、R16、R122、R28、R105、R18、R164、R52、R41、R5、R166、R176、R160、R159、R51、R24、R89、R11、R119、R3、R92、R90、R127、R97、R74、R118、R31、R53、R39	0.1452~0.3380
Tolerant group	Ⅳ	R37、R30、R19、R35、R6、R23、R94、R4、R91、R151、R38、R1、R161、R104、R157、R134、R120	0.3840~0.5941
Highly tolerant group	Ⅴ	R167、R99、R12、R163、R8、R48、R22、R98、R148、R29、R26、R155、R154、R153、R152、R150、R86	0.6835~0.9479
