# Supplementary material for: GWAS reveals novel loci and identifies a pentatricopeptide repeat-containing protein (CsPPR) that improves low temperature germination in cucumber
Source: Front Plant Sci. 2023 Apr 26;14:1116214. doi: 10.3389/fpls.2023.1116214 (PMC10208356; doi:10.3389/fpls.2023.1116214)
Supplement: Supplementary file 7 [file Table_6.xlsx]

## Sheet: Sheet1
Loci	SNP	Chromosome	Position	Pvalue	- log10P	Evaluation index	Environment
gLTG1.2	S1_28888267	1	28888267	3.99866e-06	5.39809	RGR	2019_S
	S1_29026627	1	29026627	8.16225e-06	5.08819	RGE	2020_S
	S1_29057944	1	29057944	8.16225e-06	5.08819	RGE	2020_S
	S1_29185212	1	29185212	8.26924e-06	5.08253	RGR	2019_S
	S1_29204269	1	29204269	6.07006e-06	5.21681	RGI	2020_S
	S1_29204269	1	29204269	2.80304e-06	5.55237	RGR	2020_S
	S1_29243248	1	29243248	7.57661e-06	5.12052	RGE	2020_S
	S1_29243248	1	29243248	1.20829e-06	5.91783	RGI	2020_S
	S1_29243248	1	29243248	5.53962e-07	6.25652	RGR	2020_S
	S1_29449585	1	29449585	6.70571e-06	5.17356	RGR	2020_S
	S1_29449585	1	29449585	2.94912e-06	5.53031	RGI	2020_S
	S1_29449585	1	29449585	2.55095e-06	5.5933	RGE	2020_S
	S1_29567774	1	29567774	1.73239e-06	5.76135	RGI	2020_S
	S1_29567774	1	29567774	1.26489e-07	6.89795	RGE	2020_S
	S1_29601618	1	29601618	8.79657e-06	5.05569	RGI	2020_S
	S1_29601618	1	29601618	5.75512e-06	5.23995	RGE	2020_S
	S1_29825348	1	29825348	4.11831e-06	5.38528	RGI	2020_S
	S1_29825348	1	29825348	5.16919e-07	6.28658	RGE	2020_S
gLTG4.1	S4_9455785	4	9455785	5.60312e-06	5.25157	RGR	2020_S
	S4_9469313	4	9469313	5.71968e-06	5.24263	RGR	2020_S
	S4_9469432	4	9469432	4.64611e-06	5.33291	RGR	2020_S
	S4_9469446	4	9469446	4.64611e-06	5.33291	RGR	2020_S
	S4_9469468	4	9469468	4.64611e-06	5.33291	RGR	2020_S
	S4_9469485	4	9469485	4.64611e-06	5.33291	RGR	2020_S
	S4_9469564	4	9469564	4.64611e-06	5.33291	RGR	2020_S
	S4_9469586	4	9469586	4.64611e-06	5.33291	RGR	2020_S
	S4_9469615	4	9469615	4.79393e-06	5.31931	RGR	2020_S
	S4_9469806	4	9469806	5.6132e-06	5.25079	RGR	2020_S
	S4_9469812	4	9469812	4.64611e-06	5.33291	RGR	2020_S
	S4_9469820	4	9469820	4.64611e-06	5.33291	RGR	2020_S
	S4_9469843	4	9469843	5.6132e-06	5.25079	RGR	2020_S
	S4_9469902	4	9469902	6.83966e-06	5.16497	RGR	2020_S
	S4_9469928	4	9469928	6.41675e-06	5.19268	RGR	2020_S
	S4_9470080	4	9470080	5.38909e-06	5.26848	RGR	2020_S
	S4_9470174	4	9470174	3.11186e-06	5.50698	RGR	2020_S
	S4_9470186	4	9470186	3.11186e-06	5.50698	RGR	2020_S
	S4_9470227	4	9470227	4.64611e-06	5.33291	RGR	2020_S
	S4_9470266	4	9470266	8.47088e-06	5.07207	RGR	2020_S
	S4_9470271	4	9470271	8.47088e-06	5.07207	RGR	2020_S
	S4_9470272	4	9470272	4.64611e-06	5.33291	RGR	2020_S
	S4_9470275	4	9470275	4.64611e-06	5.33291	RGR	2020_S
	S4_9470287	4	9470287	6.35677e-06	5.19676	RGR	2020_S
	S4_9470296	4	9470296	4.64611e-06	5.33291	RGR	2020_S
	S4_9470309	4	9470309	4.64611e-06	5.33291	RGR	2020_S
	S4_9470330	4	9470330	4.64611e-06	5.33291	RGR	2020_S
	S4_9470362	4	9470362	3.39644e-06	5.46898	RGR	2020_S
	S4_9470382	4	9470382	4.64611e-06	5.33291	RGR	2020_S
	S4_9470434	4	9470434	4.64611e-06	5.33291	RGR	2020_S
	S4_9470447	4	9470447	4.64611e-06	5.33291	RGR	2020_S
	S4_9470453	4	9470453	4.64611e-06	5.33291	RGR	2020_S
	S4_9470462	4	9470462	4.64611e-06	5.33291	RGR	2020_S
	S4_9470534	4	9470534	4.64611e-06	5.33291	RGR	2020_S
	S4_9470548	4	9470548	4.64611e-06	5.33291	RGR	2020_S
	S4_9470563	4	9470563	4.64611e-06	5.33291	RGR	2020_S
	S4_9470572	4	9470572	4.64611e-06	5.33291	RGR	2020_S
	S4_9470578	4	9470578	4.64611e-06	5.33291	RGR	2020_S
	S4_9470611	4	9470611	4.64611e-06	5.33291	RGR	2020_S
	S4_9470639	4	9470639	4.64611e-06	5.33291	RGR	2020_S
	S4_9470640	4	9470640	4.64611e-06	5.33291	RGR	2020_S
	S4_9470641	4	9470641	4.64611e-06	5.33291	RGR	2020_S
	S4_9470665	4	9470665	4.64611e-06	5.33291	RGR	2020_S
	S4_9470670	4	9470670	4.64611e-06	5.33291	RGR	2020_S
	S4_9470685	4	9470685	4.64611e-06	5.33291	RGR	2020_S
	S4_9470707	4	9470707	4.64611e-06	5.33291	RGR	2020_S
	S4_9470740	4	9470740	4.64611e-06	5.33291	RGR	2020_S
	S4_9470744	4	9470744	4.64611e-06	5.33291	RGR	2020_S
	S4_9470779	4	9470779	4.64611e-06	5.33291	RGR	2020_S
	S4_9470794	4	9470794	4.64611e-06	5.33291	RGR	2020_S
	S4_9470800	4	9470800	4.64611e-06	5.33291	RGR	2020_S
	S4_9470801	4	9470801	4.64611e-06	5.33291	RGR	2020_S
	S4_9470809	4	9470809	4.64611e-06	5.33291	RGR	2020_S
	S4_9470815	4	9470815	4.64611e-06	5.33291	RGR	2020_S
	S4_9470841	4	9470841	4.64611e-06	5.33291	RGR	2020_S
	S4_9470891	4	9470891	4.88365e-06	5.31126	RGR	2020_S
	S4_9470908	4	9470908	4.88365e-06	5.31126	RGR	2020_S
	S4_9471287	4	9471287	4.64611e-06	5.33291	RGR	2020_S
	S4_9471654	4	9471654	6.83966e-06	5.16497	RGR	2020_S
	S4_9471854	4	9471854	4.64611e-06	5.33291	RGR	2020_S
	S4_9471948	4	9471948	4.64611e-06	5.33291	RGR	2020_S
	S4_9471971	4	9471971	4.64611e-06	5.33291	RGR	2020_S
	S4_9472020	4	9472020	4.64611e-06	5.33291	RGR	2020_S
	S4_9472052	4	9472052	4.64611e-06	5.33291	RGR	2020_S
	S4_9472132	4	9472132	4.64611e-06	5.33291	RGR	2020_S
	S4_9472185	4	9472185	4.64611e-06	5.33291	RGR	2020_S
	S4_9472229	4	9472229	4.64611e-06	5.33291	RGR	2020_S
	S4_9472250	4	9472250	4.64611e-06	5.33291	RGR	2020_S
	S4_9472332	4	9472332	4.32539e-06	5.36398	RGR	2020_S
	S4_9472565	4	9472565	4.64611e-06	5.33291	RGR	2020_S
	S4_9472576	4	9472576	4.64611e-06	5.33291	RGR	2020_S
	S4_9472635	4	9472635	4.64611e-06	5.33291	RGR	2020_S
	S4_9472760	4	9472760	4.64611e-06	5.33291	RGR	2020_S
	S4_9472788	4	9472788	4.64611e-06	5.33291	RGR	2020_S
	S4_9472886	4	9472886	4.64611e-06	5.33291	RGR	2020_S
	S4_9472965	4	9472965	4.64611e-06	5.33291	RGR	2020_S
	S4_9473032	4	9473032	4.64611e-06	5.33291	RGR	2020_S
	S4_9473144	4	9473144	5.67066e-06	5.24637	RGR	2020_S
	S4_9473152	4	9473152	5.67066e-06	5.24637	RGR	2020_S
	S4_9473160	4	9473160	5.67066e-06	5.24637	RGR	2020_S
	S4_9473204	4	9473204	4.64611e-06	5.33291	RGR	2020_S
	S4_9473333	4	9473333	4.97541e-06	5.30317	RGR	2020_S
	S4_9473351	4	9473351	4.64611e-06	5.33291	RGR	2020_S
	S4_9473355	4	9473355	4.64611e-06	5.33291	RGR	2020_S
	S4_9473402	4	9473402	5.70253e-06	5.24393	RGR	2020_S
	S4_9473403	4	9473403	5.70253e-06	5.24393	RGR	2020_S
	S4_9473419	4	9473419	5.70253e-06	5.24393	RGR	2020_S
	S4_9473507	4	9473507	4.64611e-06	5.33291	RGR	2020_S
	S4_9473515	4	9473515	4.64611e-06	5.33291	RGR	2020_S
	S4_9473532	4	9473532	3.7524e-06	5.42569	RGR	2020_S
	S4_9473581	4	9473581	4.64611e-06	5.33291	RGR	2020_S
	S4_9473644	4	9473644	4.0509e-06	5.39245	RGR	2020_S
	S4_9473655	4	9473655	4.0509e-06	5.39245	RGR	2020_S
	S4_9473816	4	9473816	4.64611e-06	5.33291	RGR	2020_S
	S4_9473892	4	9473892	4.64611e-06	5.33291	RGR	2020_S
	S4_9473919	4	9473919	4.64611e-06	5.33291	RGR	2020_S
	S4_9473958	4	9473958	4.64611e-06	5.33291	RGR	2020_S
	S4_9473962	4	9473962	4.64611e-06	5.33291	RGR	2020_S
	S4_9474133	4	9474133	4.64611e-06	5.33291	RGR	2020_S
	S4_9474158	4	9474158	4.64611e-06	5.33291	RGR	2020_S
	S4_9474186	4	9474186	4.64611e-06	5.33291	RGR	2020_S
	S4_9474321	4	9474321	8.05782e-06	5.09378	RGR	2020_S
	S4_9474370	4	9474370	5.61534e-06	5.25062	RGR	2020_S
	S4_9474373	4	9474373	5.61534e-06	5.25062	RGR	2020_S
	S4_9474376	4	9474376	5.61534e-06	5.25062	RGR	2020_S
	S4_9474590	4	9474590	4.64611e-06	5.33291	RGR	2020_S
	S4_9474707	4	9474707	4.64611e-06	5.33291	RGR	2020_S
	S4_9474806	4	9474806	4.64611e-06	5.33291	RGR	2020_S
	S4_9475058	4	9475058	5.11901e-06	5.29081	RGR	2020_S
	S4_9475070	4	9475070	5.11901e-06	5.29081	RGR	2020_S
	S4_9475225	4	9475225	4.47508e-06	5.3492	RGR	2020_S
	S4_9475238	4	9475238	6.7269e-06	5.17219	RGR	2020_S
	S4_9475367	4	9475367	4.64611e-06	5.33291	RGR	2020_S
	S4_9475388	4	9475388	3.21439e-06	5.4929	RGR	2020_S
	S4_9475523	4	9475523	4.64611e-06	5.33291	RGR	2020_S
	S4_9475556	4	9475556	4.64611e-06	5.33291	RGR	2020_S
	S4_9475619	4	9475619	5.67604e-06	5.24595	RGR	2020_S
	S4_9475637	4	9475637	5.67604e-06	5.24595	RGR	2020_S
	S4_9475725	4	9475725	5.84318e-06	5.23335	RGR	2020_S
	S4_9476203	4	9476203	4.64611e-06	5.33291	RGR	2020_S
	S4_9476321	4	9476321	5.41813e-06	5.26615	RGR	2020_S
	S4_9476331	4	9476331	5.41813e-06	5.26615	RGR	2020_S
	S4_9476522	4	9476522	4.64611e-06	5.33291	RGR	2020_S
	S4_9476581	4	9476581	4.64611e-06	5.33291	RGR	2020_S
	S4_9476627	4	9476627	4.64611e-06	5.33291	RGR	2020_S
	S4_9476799	4	9476799	4.64611e-06	5.33291	RGR	2020_S
	S4_9477194	4	9477194	4.64611e-06	5.33291	RGR	2020_S
	S4_9477339	4	9477339	4.64611e-06	5.33291	RGR	2020_S
	S4_9485750	4	9485750	2.66208e-06	5.57478	RGR	2020_S
	S4_9741792	4	9741792	8.38383e-06	5.07656	D value	2019_S
	S4_9741854	4	9741854	8.38383e-06	5.07656	D value	2019_S
	S4_9742034	4	9742034	8.38383e-06	5.07656	D value	2019_S
	S4_9742047	4	9742047	8.38383e-06	5.07656	D value	2019_S
	S4_9742064	4	9742064	8.38383e-06	5.07656	D value	2019_S
	S4_9742069	4	9742069	8.38383e-06	5.07656	D value	2019_S
	S4_9742074	4	9742074	8.38383e-06	5.07656	D value	2019_S
	S4_9742122	4	9742122	8.38383e-06	5.07656	D value	2019_S
	S4_9742149	4	9742149	8.38383e-06	5.07656	D value	2019_S
	S4_9742167	4	9742167	8.38383e-06	5.07656	D value	2019_S
	S4_9742196	4	9742196	8.38383e-06	5.07656	D value	2019_S
	S4_9742213	4	9742213	8.38383e-06	5.07656	D value	2019_S
	S4_9742245	4	9742245	8.38383e-06	5.07656	D value	2019_S
	S4_9742259	4	9742259	8.38383e-06	5.07656	D value	2019_S
	S4_9850021	4	9850021	9.96369e-06	5.00158	RGR	2020_S
	S4_10306596	4	10306596	8.23457e-06	5.08436	D value	2019_S
	S4_10349894	4	10349894	8.23457e-06	5.08436	D value	2019_S
	S4_10726644	4	10726644	3.63947e-06	5.43896	RGR	2019_S
	S4_11566881	4	11566881	4.83875e-06	5.31527	RGR	2020_S
	S4_11744432	4	11744432	5.60927e-06	5.25109	RGI	2020_S
	S4_11744433	4	11744433	5.60927e-06	5.25109	RGI	2020_S
gLTG5.2	S5_24113432	5	24113432	6.55735e-06	5.18327	RGI	2020_S
	S5_24113432	5	24113432	5.44348e-06	5.26412	RGE	2020_S
	S5_24113432	5	24113432	1.66089e-06	5.77966	RGI	2019_S
	S5_24113432	5	24113432	1.32343e-06	5.8783	RGR	2019_S
	S5_24113432	5	24113432	1.01495e-06	5.99356	D value	2019_S
	S5_24117906	5	24117906	9.81275e-06	5.00821	RGR	2020_S
	S5_24117947	5	24117947	9.81275e-06	5.00821	RGR	2020_S
	S5_24118526	5	24118526	9.81275e-06	5.00821	RGR	2020_S
	S5_24118547	5	24118547	9.81275e-06	5.00821	RGR	2020_S
	S5_24118556	5	24118556	9.81275e-06	5.00821	RGR	2020_S
	S5_24346554	5	24346554	2.78674e-06	5.5549	RGE	2019_S
	S5_24346561	5	24346561	2.46432e-06	5.6083	RGE	2019_S
	S5_24346590	5	24346590	1.53824e-06	5.81297	RGE	2019_S
	S5_24346598	5	24346598	5.41942e-06	5.26605	RGE	2019_S
	S5_24351506	5	24351506	3.093e-07	6.50962	RGE	2019_S
	S5_24351827	5	24351827	9.98199e-06	5.00078	RRL	2019_S
	S5_24351827	5	24351827	2.50124e-07	6.60184	RGE	2019_S
	S5_24352351	5	24352351	3.13111e-07	6.5043	RGE	2019_S
	S5_24352472	5	24352472	1.98805e-08	7.70157	RGE	2019_S
	S5_24352517	5	24352517	1.82171e-08	7.73952	RGE	2019_S
	S5_24352519	5	24352519	1.82171e-08	7.73952	RGE	2019_S
	S5_24352551	5	24352551	1.98805e-08	7.70157	RGE	2019_S
	S5_24352582	5	24352582	2.51602e-07	6.59929	RGE	2019_S
	S5_24352588	5	24352588	2.51602e-07	6.59929	RGE	2019_S
	S5_24352606	5	24352606	3.13111e-07	6.5043	RGE	2019_S
	S5_24352725	5	24352725	2.51602e-07	6.59929	RGE	2019_S
	S5_24352726	5	24352726	2.51602e-07	6.59929	RGE	2019_S
	S5_24352741	5	24352741	2.51602e-07	6.59929	RGE	2019_S
	S5_24352751	5	24352751	2.51602e-07	6.59929	RGE	2019_S
	S5_24352821	5	24352821	2.51602e-07	6.59929	RGE	2019_S
	S5_24352864	5	24352864	2.51602e-07	6.59929	RGE	2019_S
	S5_24352914	5	24352914	2.51602e-07	6.59929	RGE	2019_S
	S5_24352943	5	24352943	2.51602e-07	6.59929	RGE	2019_S
	S5_24352953	5	24352953	2.51602e-07	6.59929	RGE	2019_S
	S5_24352993	5	24352993	3.13111e-07	6.5043	RGE	2019_S
	S5_24352996	5	24352996	3.13111e-07	6.5043	RGE	2019_S
	S5_24353000	5	24353000	3.13111e-07	6.5043	RGE	2019_S
	S5_24353018	5	24353018	3.13111e-07	6.5043	RGE	2019_S
	S5_24353127	5	24353127	1.98805e-08	7.70157	RGE	2019_S
	S5_24353159	5	24353159	1.98805e-08	7.70157	RGE	2019_S
	S5_24353162	5	24353162	1.98805e-08	7.70157	RGE	2019_S
	S5_24353211	5	24353211	2.51602e-07	6.59929	RGE	2019_S
	S5_24353300	5	24353300	3.13111e-07	6.5043	RGE	2019_S
	S5_24353335	5	24353335	3.13111e-07	6.5043	RGE	2019_S
	S5_24353367	5	24353367	2.62922e-08	7.58017	RGE	2019_S
	S5_24353477	5	24353477	3.13111e-07	6.5043	RGE	2019_S
	S5_24353644	5	24353644	3.13111e-07	6.5043	RGE	2019_S
	S5_24353956	5	24353956	2.51602e-07	6.59929	RGE	2019_S
	S5_24353967	5	24353967	2.51602e-07	6.59929	RGE	2019_S
	S5_24354491	5	24354491	1.09401e-08	7.96098	RGE	2019_S
	S5_24354561	5	24354561	1.09401e-08	7.96098	RGE	2019_S
	S5_24354616	5	24354616	1.09401e-08	7.96098	RGE	2019_S
	S5_24354666	5	24354666	1.09401e-08	7.96098	RGE	2019_S
	S5_24354694	5	24354694	1.09401e-08	7.96098	RGE	2019_S
	S5_24354700	5	24354700	1.09401e-08	7.96098	RGE	2019_S
	S5_24354732	5	24354732	1.09401e-08	7.96098	RGE	2019_S
	S5_24354734	5	24354734	1.09401e-08	7.96098	RGE	2019_S
	S5_24354837	5	24354837	1.39823e-07	6.85442	RGE	2019_S
	S5_24354865	5	24354865	1.39823e-07	6.85442	RGE	2019_S
	S5_24354866	5	24354866	1.39823e-07	6.85442	RGE	2019_S
	S5_24354950	5	24354950	1.39823e-07	6.85442	RGE	2019_S
	S5_24354954	5	24354954	1.39823e-07	6.85442	RGE	2019_S
	S5_24354983	5	24354983	1.39823e-07	6.85442	RGE	2019_S
	S5_24355004	5	24355004	1.39823e-07	6.85442	RGE	2019_S
	S5_24355206	5	24355206	1.39823e-07	6.85442	RGE	2019_S
	S5_24355328	5	24355328	1.39823e-07	6.85442	RGE	2019_S
	S5_24355370	5	24355370	1.05444e-07	6.97698	RGE	2019_S
	S5_24355383	5	24355383	7.72641e-09	8.11202	RGE	2019_S
	S5_24355386	5	24355386	7.72641e-09	8.11202	RGE	2019_S
	S5_24355627	5	24355627	1.05444e-07	6.97698	RGE	2019_S
	S5_24355628	5	24355628	1.05444e-07	6.97698	RGE	2019_S
	S5_24355764	5	24355764	1.39823e-07	6.85442	RGE	2019_S
	S5_24355776	5	24355776	1.39823e-07	6.85442	RGE	2019_S
	S5_24355866	5	24355866	1.39823e-07	6.85442	RGE	2019_S
	S5_24356226	5	24356226	9.45115e-06	5.02452	RRL	2019_S
	S5_24356226	5	24356226	1.04393e-07	6.98133	RGE	2019_S
	S5_24356330	5	24356330	9.45115e-06	5.02452	RRL	2019_S
	S5_24356330	5	24356330	1.04393e-07	6.98133	RGE	2019_S
	S5_24356403	5	24356403	1.39823e-07	6.85442	RGE	2019_S
	S5_24356455	5	24356455	1.05444e-07	6.97698	RGE	2019_S
	S5_24356478	5	24356478	1.05444e-07	6.97698	RGE	2019_S
	S5_24356566	5	24356566	1.05444e-07	6.97698	RGE	2019_S
	S5_24356585	5	24356585	6.9216e-08	7.15979	RGE	2019_S
	S5_24356648	5	24356648	1.05444e-07	6.97698	RGE	2019_S
	S5_24356767	5	24356767	1.05444e-07	6.97698	RGE	2019_S
	S5_24356780	5	24356780	1.05444e-07	6.97698	RGE	2019_S
	S5_24356786	5	24356786	1.05444e-07	6.97698	RGE	2019_S
	S5_24356806	5	24356806	1.05444e-07	6.97698	RGE	2019_S
	S5_24356913	5	24356913	2.50485e-06	5.60122	RGE	2019_S
	S5_24356925	5	24356925	2.50485e-06	5.60122	RGE	2019_S
	S5_24356949	5	24356949	2.50485e-06	5.60122	RGE	2019_S
	S5_24357015	5	24357015	1.39823e-07	6.85442	RGE	2019_S
	S5_24357043	5	24357043	1.39823e-07	6.85442	RGE	2019_S
	S5_24357269	5	24357269	1.05444e-07	6.97698	RGE	2019_S
	S5_24357270	5	24357270	1.05444e-07	6.97698	RGE	2019_S
	S5_24357330	5	24357330	1.39823e-07	6.85442	RGE	2019_S
	S5_24357334	5	24357334	1.39823e-07	6.85442	RGE	2019_S
	S5_24357477	5	24357477	1.09401e-08	7.96098	RGE	2019_S
	S5_24357659	5	24357659	1.39823e-07	6.85442	RGE	2019_S
	S5_24357756	5	24357756	1.05444e-07	6.97698	RGE	2019_S
	S5_24357882	5	24357882	7.72641e-09	8.11202	RGE	2019_S
	S5_24357923	5	24357923	7.72641e-09	8.11202	RGE	2019_S
	S5_24357936	5	24357936	7.72641e-09	8.11202	RGE	2019_S
	S5_24357941	5	24357941	7.72641e-09	8.11202	RGE	2019_S
	S5_24357964	5	24357964	7.72641e-09	8.11202	RGE	2019_S
	S5_24358200	5	24358200	1.39823e-07	6.85442	RGE	2019_S
	S5_24358287	5	24358287	1.05444e-07	6.97698	RGE	2019_S
	S5_24358450	5	24358450	2.95119e-07	6.53	RGE	2019_S
	S5_24358470	5	24358470	1.91479e-08	7.71788	RGE	2019_S
	S5_24358559	5	24358559	7.72641e-09	8.11202	RGE	2019_S
	S5_24358577	5	24358577	7.72641e-09	8.11202	RGE	2019_S
	S5_24358586	5	24358586	7.72641e-09	8.11202	RGE	2019_S
	S5_24358622	5	24358622	7.72641e-09	8.11202	RGE	2019_S
	S5_24358635	5	24358635	7.72641e-09	8.11202	RGE	2019_S
	S5_24358708	5	24358708	7.72641e-09	8.11202	RGE	2019_S
	S5_24358887	5	24358887	1.54416e-07	6.81131	RGE	2019_S
	S5_24358893	5	24358893	1.54416e-07	6.81131	RGE	2019_S
	S5_24358933	5	24358933	1.54416e-07	6.81131	RGE	2019_S
	S5_24358950	5	24358950	1.39823e-07	6.85442	RGE	2019_S
	S5_24359119	5	24359119	1.39823e-07	6.85442	RGE	2019_S
	S5_24359275	5	24359275	1.39823e-07	6.85442	RGE	2019_S
	S5_24359278	5	24359278	1.39823e-07	6.85442	RGE	2019_S
	S5_24359427	5	24359427	1.39823e-07	6.85442	RGE	2019_S
	S5_24359431	5	24359431	1.39823e-07	6.85442	RGE	2019_S
	S5_24359436	5	24359436	1.39823e-07	6.85442	RGE	2019_S
	S5_24359445	5	24359445	1.39823e-07	6.85442	RGE	2019_S
	S5_24359620	5	24359620	1.09401e-08	7.96098	RGE	2019_S
	S5_24359621	5	24359621	1.09401e-08	7.96098	RGE	2019_S
	S5_24359700	5	24359700	9.45115e-06	5.02452	RRL	2019_S
	S5_24359700	5	24359700	7.61138e-09	8.11854	RGE	2019_S
	S5_24359719	5	24359719	8.60716e-09	8.06514	RGE	2019_S
	S5_24359944	5	24359944	7.72641e-09	8.11202	RGE	2019_S
	S5_24361094	5	24361094	1.40099e-06	5.85356	RGE	2019_S
	S5_24361096	5	24361096	1.40099e-06	5.85356	RGE	2019_S
	S5_24361193	5	24361193	1.40099e-06	5.85356	RGE	2019_S
	S5_24361256	5	24361256	1.40099e-06	5.85356	RGE	2019_S
	S5_24361488	5	24361488	1.40099e-06	5.85356	RGE	2019_S
	S5_24361599	5	24361599	1.40099e-06	5.85356	RGE	2019_S
	S5_24361661	5	24361661	1.40099e-06	5.85356	RGE	2019_S
	S5_24361663	5	24361663	1.40099e-06	5.85356	RGE	2019_S
	S5_24361669	5	24361669	1.40099e-06	5.85356	RGE	2019_S
	S5_24361719	5	24361719	1.40099e-06	5.85356	RGE	2019_S
	S5_24361749	5	24361749	1.40099e-06	5.85356	RGE	2019_S
	S5_24361756	5	24361756	1.40099e-06	5.85356	RGE	2019_S
	S5_24361760	5	24361760	1.40099e-06	5.85356	RGE	2019_S
	S5_24361780	5	24361780	1.40099e-06	5.85356	RGE	2019_S
	S5_24362157	5	24362157	1.40099e-06	5.85356	RGE	2019_S
	S5_24362304	5	24362304	1.40099e-06	5.85356	RGE	2019_S
	S5_24362398	5	24362398	1.07304e-07	6.96938	RGE	2019_S
	S5_24362643	5	24362643	1.07304e-07	6.96938	RGE	2019_S
	S5_24362690	5	24362690	5.62728e-08	7.2497	RGE	2019_S
	S5_24362769	5	24362769	1.40099e-06	5.85356	RGE	2019_S
	S5_24362843	5	24362843	1.40099e-06	5.85356	RGE	2019_S
	S5_24363157	5	24363157	1.40099e-06	5.85356	RGE	2019_S
	S5_24363169	5	24363169	1.40099e-06	5.85356	RGE	2019_S
	S5_24364407	5	24364407	1.40099e-06	5.85356	RGE	2019_S
	S5_24364519	5	24364519	1.40099e-06	5.85356	RGE	2019_S
	S5_24364547	5	24364547	1.5384e-06	5.81293	RGE	2019_S
	S5_24364566	5	24364566	1.40099e-06	5.85356	RGE	2019_S
	S5_24364624	5	24364624	1.07304e-07	6.96938	RGE	2019_S
	S5_24365310	5	24365310	2.37657e-06	5.62405	RGE	2019_S
	S5_24365327	5	24365327	2.37657e-06	5.62405	RGE	2019_S
	S5_24365328	5	24365328	2.37657e-06	5.62405	RGE	2019_S
	S5_24365460	5	24365460	9.51111e-08	7.02177	RGE	2019_S
	S5_24365558	5	24365558	1.40099e-06	5.85356	RGE	2019_S
	S5_24365592	5	24365592	9.98823e-08	7.00051	RGE	2019_S
	S5_24366375	5	24366375	1.40099e-06	5.85356	RGE	2019_S
	S5_24366449	5	24366449	1.40099e-06	5.85356	RGE	2019_S
	S5_24366463	5	24366463	1.40099e-06	5.85356	RGE	2019_S
	S5_24366589	5	24366589	1.40099e-06	5.85356	RGE	2019_S
	S5_24366916	5	24366916	8.20839e-07	6.08574	RGE	2019_S
	S5_24366963	5	24366963	1.93658e-07	6.71296	RGE	2019_S
	S5_24366964	5	24366964	1.93658e-07	6.71296	RGE	2019_S
	S5_24367041	5	24367041	8.20839e-07	6.08574	RGE	2019_S
	S5_24367270	5	24367270	4.1474e-06	5.38222	RGE	2019_S
	S5_24367272	5	24367272	4.1474e-06	5.38222	RGE	2019_S
	S5_24367273	5	24367273	4.1474e-06	5.38222	RGE	2019_S
	S5_24367302	5	24367302	4.1474e-06	5.38222	RGE	2019_S
	S5_24367594	5	24367594	5.71704e-06	5.24283	RGE	2019_S
	S5_24367605	5	24367605	5.71704e-06	5.24283	RGE	2019_S
	S5_24367611	5	24367611	5.71704e-06	5.24283	RGE	2019_S
	S5_24367612	5	24367612	5.71704e-06	5.24283	RGE	2019_S
	S5_24367687	5	24367687	5.71704e-06	5.24283	RGE	2019_S
	S5_24367928	5	24367928	4.1474e-06	5.38222	RGE	2019_S
	S5_24368156	5	24368156	4.1474e-06	5.38222	RGE	2019_S
	S5_24368220	5	24368220	3.45513e-07	6.46154	RGE	2019_S
	S5_24368226	5	24368226	3.45513e-07	6.46154	RGE	2019_S
	S5_24368242	5	24368242	3.45513e-07	6.46154	RGE	2019_S
	S5_24368245	5	24368245	3.45513e-07	6.46154	RGE	2019_S
	S5_24368257	5	24368257	3.45513e-07	6.46154	RGE	2019_S
	S5_24368272	5	24368272	3.45513e-07	6.46154	RGE	2019_S
	S5_24368314	5	24368314	2.87516e-07	6.54134	RGE	2019_S
	S5_24368386	5	24368386	3.45513e-07	6.46154	RGE	2019_S
	S5_24368430	5	24368430	3.45513e-07	6.46154	RGE	2019_S
	S5_24368486	5	24368486	3.45513e-07	6.46154	RGE	2019_S
	S5_24368542	5	24368542	1.07953e-08	7.96677	RGE	2019_S
	S5_24368566	5	24368566	2.55145e-07	6.59321	RGE	2019_S
	S5_24368593	5	24368593	3.45513e-07	6.46154	RGE	2019_S
	S5_24368661	5	24368661	2.69427e-07	6.56956	RGE	2019_S
	S5_24369768	5	24369768	3.82208e-07	6.4177	RGE	2019_S
	S5_24369818	5	24369818	5.91045e-08	7.22838	RGE	2019_S
	S5_24369889	5	24369889	4.1474e-06	5.38222	RGE	2019_S
	S5_24369915	5	24369915	4.1474e-06	5.38222	RGE	2019_S
	S5_24369953	5	24369953	4.1474e-06	5.38222	RGE	2019_S
	S5_24369957	5	24369957	4.1474e-06	5.38222	RGE	2019_S
	S5_24369986	5	24369986	4.1474e-06	5.38222	RGE	2019_S
	S5_24369997	5	24369997	4.1474e-06	5.38222	RGE	2019_S
	S5_24370124	5	24370124	4.1474e-06	5.38222	RGE	2019_S
	S5_24370126	5	24370126	4.1474e-06	5.38222	RGE	2019_S
	S5_24370196	5	24370196	4.1474e-06	5.38222	RGE	2019_S
	S5_24370301	5	24370301	4.1474e-06	5.38222	RGE	2019_S
	S5_24370409	5	24370409	4.1474e-06	5.38222	RGE	2019_S
	S5_24370461	5	24370461	4.1474e-06	5.38222	RGE	2019_S
	S5_24370557	5	24370557	3.45513e-07	6.46154	RGE	2019_S
	S5_24370600	5	24370600	3.45513e-07	6.46154	RGE	2019_S
	S5_24370654	5	24370654	3.45513e-07	6.46154	RGE	2019_S
	S5_24370675	5	24370675	3.45513e-07	6.46154	RGE	2019_S
	S5_24370694	5	24370694	3.45513e-07	6.46154	RGE	2019_S
	S5_24370735	5	24370735	3.45513e-07	6.46154	RGE	2019_S
	S5_24370775	5	24370775	3.45513e-07	6.46154	RGE	2019_S
	S5_24370800	5	24370800	3.85784e-07	6.41366	RGE	2019_S
	S5_24370872	5	24370872	3.83052e-07	6.41674	RGE	2019_S
	S5_24370943	5	24370943	4.1474e-06	5.38222	RGE	2019_S
	S5_24370962	5	24370962	4.1474e-06	5.38222	RGE	2019_S
	S5_24370979	5	24370979	4.1474e-06	5.38222	RGE	2019_S
	S5_24371020	5	24371020	4.1474e-06	5.38222	RGE	2019_S
	S5_24371077	5	24371077	4.1474e-06	5.38222	RGE	2019_S
	S5_24371086	5	24371086	3.45513e-07	6.46154	RGE	2019_S
	S5_24371177	5	24371177	4.1474e-06	5.38222	RGE	2019_S
	S5_24371231	5	24371231	4.1474e-06	5.38222	RGE	2019_S
	S5_24371314	5	24371314	4.1474e-06	5.38222	RGE	2019_S
	S5_24371367	5	24371367	4.1474e-06	5.38222	RGE	2019_S
	S5_24371562	5	24371562	4.1474e-06	5.38222	RGE	2019_S
	S5_24371570	5	24371570	4.1474e-06	5.38222	RGE	2019_S
	S5_24371649	5	24371649	4.1474e-06	5.38222	RGE	2019_S
	S5_24371838	5	24371838	3.45513e-07	6.46154	RGE	2019_S
	S5_24371858	5	24371858	3.45513e-07	6.46154	RGE	2019_S
	S5_24371922	5	24371922	4.1474e-06	5.38222	RGE	2019_S
	S5_24371929	5	24371929	3.45513e-07	6.46154	RGE	2019_S
	S5_24372002	5	24372002	3.45513e-07	6.46154	RGE	2019_S
	S5_24372056	5	24372056	3.45513e-07	6.46154	RGE	2019_S
	S5_24372128	5	24372128	4.1474e-06	5.38222	RGE	2019_S
	S5_24372159	5	24372159	4.1474e-06	5.38222	RGE	2019_S
	S5_24372402	5	24372402	4.1474e-06	5.38222	RGE	2019_S
	S5_24372433	5	24372433	4.1474e-06	5.38222	RGE	2019_S
	S5_24372477	5	24372477	4.1474e-06	5.38222	RGE	2019_S
	S5_24372518	5	24372518	4.1474e-06	5.38222	RGE	2019_S
	S5_24372548	5	24372548	4.1474e-06	5.38222	RGE	2019_S
	S5_24372691	5	24372691	4.1474e-06	5.38222	RGE	2019_S
	S5_24372797	5	24372797	3.45513e-07	6.46154	RGE	2019_S
	S5_24372875	5	24372875	3.45513e-07	6.46154	RGE	2019_S
	S5_24373142	5	24373142	4.1474e-06	5.38222	RGE	2019_S
	S5_24373294	5	24373294	4.1474e-06	5.38222	RGE	2019_S
	S5_24373314	5	24373314	4.1474e-06	5.38222	RGE	2019_S
	S5_24373453	5	24373453	4.1474e-06	5.38222	RGE	2019_S
	S5_24373458	5	24373458	4.1474e-06	5.38222	RGE	2019_S
	S5_24373463	5	24373463	4.1474e-06	5.38222	RGE	2019_S
	S5_24373525	5	24373525	4.1474e-06	5.38222	RGE	2019_S
	S5_24373562	5	24373562	4.1474e-06	5.38222	RGE	2019_S
	S5_24373620	5	24373620	4.1474e-06	5.38222	RGE	2019_S
	S5_24373660	5	24373660	4.1474e-06	5.38222	RGE	2019_S
	S5_24373677	5	24373677	4.1474e-06	5.38222	RGE	2019_S
	S5_24373726	5	24373726	4.1474e-06	5.38222	RGE	2019_S
	S5_24373757	5	24373757	4.43436e-06	5.35317	RGE	2019_S
	S5_24373964	5	24373964	3.85153e-07	6.41437	RGE	2019_S
	S5_24374042	5	24374042	4.85505e-06	5.31381	RGE	2019_S
	S5_24374166	5	24374166	3.45513e-07	6.46154	RGE	2019_S
	S5_24374256	5	24374256	4.1474e-06	5.38222	RGE	2019_S
	S5_24374269	5	24374269	4.1474e-06	5.38222	RGE	2019_S
	S5_24374293	5	24374293	4.1474e-06	5.38222	RGE	2019_S
	S5_24374431	5	24374431	4.1474e-06	5.38222	RGE	2019_S
	S5_24374548	5	24374548	4.1474e-06	5.38222	RGE	2019_S
	S5_24374576	5	24374576	4.1474e-06	5.38222	RGE	2019_S
	S5_24374604	5	24374604	4.1474e-06	5.38222	RGE	2019_S
	S5_24374675	5	24374675	4.1474e-06	5.38222	RGE	2019_S
	S5_24374832	5	24374832	4.1474e-06	5.38222	RGE	2019_S
	S5_24374849	5	24374849	4.1474e-06	5.38222	RGE	2019_S
	S5_24374886	5	24374886	4.1474e-06	5.38222	RGE	2019_S
	S5_24374950	5	24374950	4.1474e-06	5.38222	RGE	2019_S
	S5_24375024	5	24375024	4.1474e-06	5.38222	RGE	2019_S
	S5_24375056	5	24375056	4.1474e-06	5.38222	RGE	2019_S
	S5_24375187	5	24375187	4.1474e-06	5.38222	RGE	2019_S
	S5_24375206	5	24375206	4.1474e-06	5.38222	RGE	2019_S
	S5_24375269	5	24375269	4.1474e-06	5.38222	RGE	2019_S
	S5_24375498	5	24375498	4.1474e-06	5.38222	RGE	2019_S
	S5_24375519	5	24375519	3.45513e-07	6.46154	RGE	2019_S
	S5_24375555	5	24375555	3.45513e-07	6.46154	RGE	2019_S
	S5_24375629	5	24375629	3.45513e-07	6.46154	RGE	2019_S
	S5_24375664	5	24375664	4.1474e-06	5.38222	RGE	2019_S
	S5_24375690	5	24375690	2.74978e-06	5.5607	RGE	2019_S
	S5_24375705	5	24375705	2.74978e-06	5.5607	RGE	2019_S
	S5_24376024	5	24376024	4.97063e-06	5.30359	RGE	2019_S
	S5_24376037	5	24376037	4.1474e-06	5.38222	RGE	2019_S
	S5_24376733	5	24376733	3.36211e-06	5.47339	RGE	2019_S
	S5_24376882	5	24376882	3.37523e-07	6.4717	RGE	2019_S
	S5_24376994	5	24376994	4.1474e-06	5.38222	RGE	2019_S
	S5_24376995	5	24376995	4.1474e-06	5.38222	RGE	2019_S
	S5_24377024	5	24377024	4.25435e-06	5.37117	RGE	2019_S
	S5_24377053	5	24377053	3.73972e-06	5.42716	RGE	2019_S
	S5_24377106	5	24377106	4.1474e-06	5.38222	RGE	2019_S
	S5_24377133	5	24377133	4.1474e-06	5.38222	RGE	2019_S
	S5_24378249	5	24378249	3.45513e-07	6.46154	RGE	2019_S
	S5_24378402	5	24378402	4.1474e-06	5.38222	RGE	2019_S
	S5_24378810	5	24378810	3.4084e-06	5.46745	RGE	2019_S
	S5_24378893	5	24378893	4.1474e-06	5.38222	RGE	2019_S
	S5_24378898	5	24378898	4.1474e-06	5.38222	RGE	2019_S
	S5_24378922	5	24378922	4.5671e-06	5.34036	RGE	2019_S
	S5_24379131	5	24379131	4.1474e-06	5.38222	RGE	2019_S
	S5_24379150	5	24379150	4.1474e-06	5.38222	RGE	2019_S
	S5_24379240	5	24379240	4.1474e-06	5.38222	RGE	2019_S
	S5_24379399	5	24379399	3.45513e-07	6.46154	RGE	2019_S
	S5_24379439	5	24379439	3.45513e-07	6.46154	RGE	2019_S
	S5_24379492	5	24379492	3.45513e-07	6.46154	RGE	2019_S
	S5_24380970	5	24380970	4.1474e-06	5.38222	RGE	2019_S
	S5_24381061	5	24381061	4.1474e-06	5.38222	RGE	2019_S
	S5_24381220	5	24381220	4.1474e-06	5.38222	RGE	2019_S
	S5_24381337	5	24381337	3.45513e-07	6.46154	RGE	2019_S
	S5_24381620	5	24381620	4.1474e-06	5.38222	RGE	2019_S
	S5_24381729	5	24381729	4.1474e-06	5.38222	RGE	2019_S
	S5_24382081	5	24382081	2.00456e-06	5.69798	RGE	2019_S
	S5_24382485	5	24382485	4.1474e-06	5.38222	RGE	2019_S
	S5_24382554	5	24382554	4.1474e-06	5.38222	RGE	2019_S
	S5_24382945	5	24382945	2.74978e-06	5.5607	RGE	2019_S
	S5_24990763	5	24990763	3.41455e-06	5.46667	RRL	2019_S
	S5_24990774	5	24990774	3.41455e-06	5.46667	RRL	2019_S
	S5_24990777	5	24990777	3.41455e-06	5.46667	RRL	2019_S
	S5_24993510	5	24993510	8.76027e-06	5.05748	RRL	2019_S
	S5_24993529	5	24993529	8.3024e-06	5.0808	RRL	2019_S
Note: 2019_S: 2019 Summer; 2020_S: 2020 Summer. RGR: Relative germination rate; RGE:Relative germination energy; RGI: Relative germination index; RRL:Realtive radical length;
