# Supplementary material for: GWAS reveals novel loci and identifies a pentatricopeptide repeat-containing protein (CsPPR) that improves low temperature germination in cucumber
Source: Front Plant Sci. 2023 Apr 26;14:1116214. doi: 10.3389/fpls.2023.1116214 (PMC10208356; doi:10.3389/fpls.2023.1116214)
Supplement: Supplementary file 8 [file Table_7.xlsx]

## Sheet: Sheet1
Classification	Code	RGR_2019S	RGR_2020S	Group
Sensitive lines	R106	0	0	I
	R124	0	0	I
	R125	0	0	I
	R128	0	0	I
	R13	0	0	I
	R137	0	0	I
	R144	0	0	I
	R15	0	0	I
	R170	0	0	I
	R2	0	0	I
	R40	0	0	I
	R42	0	0	I
	R45	0	0	I
	R63	0	0	I
	R77	0	0	I
	R80	0	0	I
	R81	0	0	I
	R83	0	0	I
	R96	0	0	I
	R111	0	2.22222	I
	R136	0	2.22222	I
	R116	0	2.38095	I
	R130	0	4.44444	I
	R84	0	4.44444	I
	R140	0	6.66667	I
	R85	0	7.00855	I
	R76	0	8.88889	I
	R82	0	9.20635	I
	R87	0	NA	I
	R138	2.22222	0	I
	R27	2.22222	0	I
	R75	2.22222	0	I
	R107	2.22222	4.44444	I
	R93	2.22222	9.20635	I
	R112	4.44444	0	I
	R132	4.44444	0	II
	R117	4.44444	2.22222	I
	R47	4.44444	2.22222	I
	R21	6.66667	0	I
	R78	6.66667	4.44444	II
	R101	6.66667	6.66667	II
	R162	8.47222	2.22222	II
	R131	8.88889	0	II
	R133	8.88889	0	II
	R142	8.88889	0	II
	R143	8.88889	0	II
	R100	8.88889	2.38095	II
Resistant lines	R37	71.1111	93.3333	IV
	R35	73.3333	62.2222	IV
	R1	75.5556	66.0317	IV
	R99	75.5556	95.3968	V
	R163	77.7778	88.8889	V
	R29	82.2222	84.4444	V
	R98	91.1111	71.1111	V
	R19	95.5556	62.2222	IV
	R168	95.5556	86.6667	NA
	R167	95.5556	95.5556	V
	R171	95.5556	97.7778	NA
	R153	97.7778	95.5556	V
	R175	97.7778	97.7778	NA
	R152	97.7778	100	V
	R177	97.7778	100	NA
	R148	100	86.6667	V
	R48	100	88.8889	V
	R155	100	95.5556	V
	R150	100	97.7778	V
	R174	100	100	NA
	R22	100	100	V
Note:RGR_2019S, relative germination rate in 2019 summer; RGR_2020S, relative germination rate in 2020 summer.
