# Supplementary material for: GWAS reveals novel loci and identifies a pentatricopeptide repeat-containing protein (CsPPR) that improves low temperature germination in cucumber
Source: Front Plant Sci. 2023 Apr 26;14:1116214. doi: 10.3389/fpls.2023.1116214 (PMC10208356; doi:10.3389/fpls.2023.1116214)
Supplement: Supplementary file 9 [file Table_8.xlsx]

## Sheet: gLTG1.2
Gene ID in cucumber	Annotation	Homologous gene in Arabidopsis	Position
CsaV3_1G044040	Beta-galactosidase	AT5G20710	29201705~	29204182
CsaV3_1G044050	microtubule-associated protein TORTIFOLIA1	AT2G07170	29215496~	29222888
CsaV3_1G044060	Cytochrome P450	AT5G36110	29234671~	29238789
CsaV3_1G044080	Pentatricopeptide repeat-containing protein	AT4G04370	29276643~	29279308
CsaV3_1G044090	Tubulin-specific chaperone E, putative	AT1G71440	29281749~	29314272
CsaV3_1G044100	Heavy metal-associated isoprenylated plant protein	AT1G71050	29321159~	29322412
CsaV3_1G044110	YTH domain containing protein	AT1G71050	29325445~	29336394
CsaV3_1G044130	Glucan endo-1,3-beta-glucosidase	AT5G58090	29360669~	29364843
CsaV3_1G044140	aspartic proteinase-like protein 2	AT3G02740	29365882~	29371735
CsaV3_1G044160	Thioredoxin	AT5G16400	29381943~	29385141
CsaV3_1G044180	Activator of Hsp90 ATPase	AT5G58110	29426940~	29432575
CsaV3_1G044190	Nucleolar protein 8	AT5G58110	29438926~	29442332
CsaV3_1G044210	Flowering locus T protein	AT1G65480	29448203~	29453077
CsaV3_1G044260	Acetolactate synthase, small subunit	AT2G31810	29483820~	29518563
Note:The yellow indicated that genes were related with abiotic stress.

## Sheet: gLTG4.1
Gene ID in cucumber	Annotation	Homologous gene in Arabidopsis	Position
CsaV3_4G013370	apyrase 2-like	AT5G18280	9703914~	9709124
CsaV3_4G013380	Ribonuclease 3-like protein	AT3G20420	9712507~	9715548
CsaV3_4G013390	Protein O-linked-mannose beta-1,4-N-acetylglucosaminyltransferase	AT3G57380	9716496~	9722545
CsaV3_4G013400	Ribonuclease 3-like protein	AT3G20420	9718303~	9720676
CsaV3_4G013420	NAC-domain containing protein	AT5G18270	9743274 ~	9745516
CsaV3_4G013430	pentatricopeptide repeat-containing protein	AT1G09220	9749831~	9752556
CsaV3_4G013460	Rhomboid protein	AT3G58460	9784196~	9795720
CsaV3_4G013470	Btb/poz domain-containing protein	AT3G05675	9800161~	9808030
CsaV3_4G013480	RING-type E3 ubiquitin transferase	AT3G52450	9818244~	9820090
CsaV3_4G013490	Hexosyltransferase	AT2G38650	9837199~	9845258
Note:The yellow indicated that genes were related with abiotic stress.

## Sheet: gLTG5.2
Gene ID in cucumber	Annotation	Homologous gene in Arabidopsis	Position
CsaV3_5G029290	pentatricopeptide repeat-containing protein	AT2G19280	24327940~	24329865
CsaV3_5G029350	serine/threonine-protein kinase CDG1 isoform X1	AT1G55200	24355929~	24364765
CsaV3_5G029360	transcription termination factor MTERF8, chloroplastic-like	AT5G07900	24365882~	24367006
CsaV3_5G029380	transcription termination factor MTERF2, chloroplastic-like	AT5G07900	24379047~	24380504
CsaV3_5G029390	Transcription termination factor like	AT5G07900	24382577~	24384739
CsaV3_5G029400	Transcription termination factor like	AT5G07900	24386903~	24394346
CsaV3_5G029410	Pentatricopeptide repeat	AT1G11290	24388702~	24391581
CsaV3_5G029420	transcription termination factor MTERF2, chloroplastic-like	AT5G07900	24393026~	24394153
CsaV3_5G029440	transcription termination factor MTERF2, chloroplastic-like	AT5G07900	24412723~	24413850
CsaV3_5G029450	zinc finger protein 1-like	AT5G10970	24419813~	24420748
CsaV3_5G029470	pentatricopeptide repeat-containing protein	AT1G71420	24423871~	24430700
CsaV3_5G029490	Ubiquitin-associated/translation elongation factor EF1B protein	AT5G12120	24437429~	24440972
CsaV3_5G029500	protein ELC-like	AT3G12400	24441974~	24443893
CsaV3_5G029520	Type I inositol polyphosphate 5-phosphatase	AT1G05630	24448022~	24454423
CsaV3_5G029530	dr1-associated corepressor	AT3G12480	24459697~	24463590
CsaV3_5G029540	Cysteine proteinase inhibitor	AT3G12490	24465386~	24468635
CsaV3_5G029550	Cytochrome P450	AT2G46950	24470410~	24477766
Note:The yellow indicated that genes were related with abiotic stress.
