# Supplementary material for: GWAS reveals novel loci and identifies a pentatricopeptide repeat-containing protein (CsPPR) that improves low temperature germination in cucumber
Source: Front Plant Sci. 2023 Apr 26;14:1116214. doi: 10.3389/fpls.2023.1116214 (PMC10208356; doi:10.3389/fpls.2023.1116214)
Supplement: Supplementary file 10 [file Table_9.xlsx]

## Sheet: gLTG1.2
	GR_2019S	GR_2020S	Chr.1	Chr.1	Chr.1	Chr.1	Chr.1	Chr.1	Chr.1	Chr.1	Chr.1	Chr.1	Chr.1	Chr.1	Chr.1	Chr.1	Chr.1	Chr.1	Chr.1	Chr.1	Chr.1	Chr.1	Chr.1	Chr.1	Chr.1	Chr.1	Chr.1	Chr.1	Chr.1	Chr.1
			29275643	29275650	29275668	29275670	29275684	29275725	29275938	29276130	29276402	29276425	29276485	29276486	29276505	29276512	29276532	29276683	29276714	29276930	29276975	29277326	29277386	29277476	29277534	29277544	29278310	29279172	29279199	29279303
	Ref		T	T	A	A	G	T	C	G	T	T	T	T	A	G	C	C	G	T	C	A	G	C	C	A	C	C	T	T
			A	G	C	G	A	C	T	A	C	G	A	A	T	A	T	T	C	G	T	T	C	T	G	G	T	T	C	C
Sensitive materials	0	0	T	T	A	A	G	T	C	G	T	T	T	T	A	G	C	C	G	T	C	A	G	C	C	A	C	C	T	T
	0	0	T	T	A	A	G	T	C	G	T	T	T	T	A	G	C	C	G	T	C	A	G	C	C	A	C	C	T	T
	0	0	A	T	C	A	G	T	T	A	C	G	A	A	T	A	T	C	G	G	T	T	C	T	G	G	T	T	C	C
	0	0	A	T	C	A	G	T	T	A	C	G	A	A	T	A	T	C	G	G	T	T	C	T	G	G	T	T	C	C
	0	0	T	T	A	A	G	T	C	G	T	T	T	T	A	G	C	C	G	T	C	A	G	C	C	A	C	C	T	T
	0	0	A	T	C	A	G	T	T	A	C	G	A	A	T	A	T	C	G	G	T	T	C	T	G	G	T	T	C	C
	0	0	A	T	C	A	G	T	T	A	C	G	A	A	T	A	T	C	G	G	T	T	C	T	G	G	T	T	C	C
	0	0	T	T	A	A	G	T	C	G	T	T	T	T	A	G	C	C	G	T	C	A	G	C	C	A	C	C	T	T
	0	0	T	T	A	A	G	T	C	G	T	T	T	T	A	G	C	C	G	T	C	A	G	C	C	A	C	C	T	T
	0	0	T	T	A	A	G	T	C	G	T	T	T	T	A	G	C	C	G	T	C	A	G	C	C	A	C	C	T	T
	0	0	T	T	A	A	G	T	C	G	T	T	T	T	A	G	C	C	G	T	C	A	G	C	C	A	C	C	T	T
	0	0	T	T	A	A	G	T	C	G	T	T	T	T	A	G	C	C	G	T	C	A	G	C	C	A	C	C	T	T
	0	0	T	T	A	A	G	T	C	G	T	T	T	T	A	G	C	C	G	T	C	A	G	C	C	A	C	C	T	T
	0	0	T	T	A	A	G	T	C	G	T	T	T	T	A	G	C	C	G	T	C	A	G	C	C	A	C	C	T	T
	0	0	A	T	C	A	G	T	T	A	C	G	A	A	T	A	T	C	G	G	T	T	C	T	G	G	T	T	C	C
	0	0	A	T	C	A	G	T	T	A	C	G	A	A	T	A	T	C	G	G	T	T	C	T	G	G	T	T	C	C
	0	0	A	T	C	A	G	T	T	A	C	G	A	A	T	A	T	C	G	G	T	T	C	T	G	G	T	T	C	C
	0	0	A	T	C	A	G	T	T	A	C	G	A	A	T	A	T	C	G	G	T	T	C	T	G	G	T	T	C	C
	0	0	T	T	A	A	G	T	C	G	T	T	T	T	A	G	C	C	G	T	C	A	G	C	C	A	C	C	T	T
	0	2.22222	T	T	A	A	G	T	C	G	T	T	T	T	A	G	C	C	G	T	C	A	G	C	C	A	C	C	T	T
	0	2.22222	A	T	C	A	G	T	T	A	T/C	T/G	T/A	T/A	A/T	G/A	T	C	G	G	T	T	C	T	G	G	T	T	C	C
	0	2.38095	T	T	A	A	G	T	C	G	T	T	T	T	A	G	C	C	G	T	C	A	G	C	C	A	C	C	T	T
	0	4.44444	A	T	C	A	G	T	T	A	C	G	A	A	T	A	T	C	G	G	T	T	C	T	G	G	T	T	C	C
	0	4.44444	A	T	C	A	G	T	T	A	C	G	A	A	T	A	T	./.	G	G	T	T	C	T	G	G	T	T	C	C
	0	6.66667	A	T	C	A	G	T	T	A	C	G	A	A	T	A	T	C	G	G	T	T	C	T	G	G	T	T	C	C
	0	7.00855	A	T	C	A	G	T	T	A	C	G	A	A	T	A	T	C	G	G	T	T	C	T	G	G	T	T	C	C
	0	8.88889	A	T	C	A	G	T	T	A	C	G	A	A	T	A	T	C	G	G	T	T	C	T	G	G	T	T	C	C
	0	9.20635	A	T	C	A	G	T	T	A	C	G	A	A	T	A	T	C	G	G	T	T	C	T	G	G	T	T	C	C
	0	NA	A	T	C	A	G	T	T	A	C	G	A	A	T	A	T	./.	G	G	T	T	C	T	G	G	T	T	C	C
	2.22222	0	T/A	T	C	A	G	T	T	A	C	G	A	A	T	A	T	./.	G	G	T	T	C	T	G	G	T	T	C	C
	2.22222	0	T	T	A	A	G	T	C	G	T	T	T	T	A	G	C	C	G	T	C	A	G	C	C	A	C	C	T	T
	2.22222	0	T	T	A	A	G	T	C	G	T	T	T	T	A	G	C	C	G	T	C	A	G	C	C	A	C	C	T	T
	2.22222	4.44444	T	T	A	A	G	T	C	G	T	T	T	T	A	G	C	C	G	T	C	A	G	C	C	A	C	C	T	T
	2.22222	9.20635	T	T	A	A	G	T	C	G	T	T	T	T	A	G	C	C	G	T	C	A	G	C	C	A	C	C	T	T
	4.44444	0	T	T	A	A	G	T	C	G	T	T	T	T	A	G	C	C	G	T	C	A	G	C	C	A	C	C	T	T
	4.44444	0	T	T	A	A	G	T	C	G	C	G	T	A	T	G	C	C	G	T	C	A	G	C	C	A	C	C	T	./.
	4.44444	2.22222	T	T	A	A	G	T	C	G	T	T	T	T	A	G	C	C	G	T	C	A	G	C	C	A	C	C	T	T
	4.44444	2.22222	A	T	C	A	G	T	T	A	C	G	A	A	T	A	T	C	G	G	T	T	C	T	G	G	T	T	C	C
	6.66667	0	T	T	A	A	G	T	C	G	T	T	T	T	A	G	C	C	G	T	C	A	G	C	C	A	C	C	T	T
	6.66667	4.44444	A	T	C	A	G	T	T	A	C	G	A	A	T	A	T	C	G	G	T	T	C	T	G	G	T	T	C	C
	6.66667	6.66667	T	T	A	A	G	T	C	G	T	T	T	T	A	G	C	C	G	T	C	A	G	C	C	A	C	C	T	T
	8.47222	2.22222	T	T	A	A	G	T	C	G	T	T	T	T	A	G	C	C	G	T	C	A	G	C	C	A	C	C	T	T
	8.88889	0	A	T	C	A	G	T	T	A	C	G	A	A	T	A	T	C	G	G	T	T	C	T	G	G	T	T	C	C
	8.88889	0	A	T	C	A	G	T	T	A	C	G	A	A	T	A	T	C	G	G	T	T	C	T	G	G	T	T	C	C
	8.88889	0	A	T	C	A	G	T	T	A	C	G	A	A	T	A	T	C	G	G	T	T	C	T	C/G	A/G	T	T	C	C
	8.88889	0	A	T	C	A	./.	T	T	A	C	G	A	A	T	A	T	C	G	G	T	T	C	T	G	G	T	T	C	C
	8.88889	2.38095	T	T	A	A	G	T	C	G	T	T	T	T	A	G	C	C	G	T	C	A	G	C	C	A	C	C	T	T
Resistant materials	71.1111	93.3333	T	T	A	A	G	T	C	G	T	T	T	T	A	G	C	C	G	T	C	A	G	C	C	A	C	C	T	T
	73.3333	62.2222	T	T	A	A	G	T	C	G	T	T	T	T	A	G	C	C	G	T	C	A	G	C	C	A	C	C	T	T
	75.5556	66.0317	A	T	C	A	G	T	T	A	C	G	A	A	T	A	T	C	G	G	T	T	C	T	G	G	T	T	C	C
	75.5556	95.3968	T	T	A	A	G	T	C	G	T	T	T	T	A	G	C	C	G	T	C	A	G	C	C	A	C	C	T	T
	77.7778	88.8889	T	T	A	A	G	T	C	G	T	T	T	T	A	G	C	C	G	T	C	A	G	C	C	A	C	C	T	T
	82.2222	84.4444	T	T	A	A	G	T	C	G	T	T	T	T	A	G	C	C	G	T	C	A	G	C	C	A	C	C	T	T
	91.1111	71.1111	T	T	A	A	G	T	C	G	T	T	T	T	A	G	C	C	G	T	C	A	G	C	C	A	C	C	T	T
	95.5556	62.2222	T	T	A	A	G	T	C	G	T	T	T	T	A	G	C	C	G	T	C	A	G	C	C	A	C	C	T	T
	95.5556	86.6667	T	T	A	A	G	T	C	G	T	T	T	T	A	G	C	C	G	T	C	A	G	C	C	A	C	C	T	T
	95.5556	95.5556	T	T	A	A	G	T	C	G	T	T	T	T	A	G	C	C	G	T	C	A	G	C	C	A	C	C	T	T
	95.5556	97.7778	T	T	A	A	G	T	C	G	T	T	T	T	A	G	C	C	G	T	C	A	G	C	C	A	C	C	T	T
	97.7778	95.5556	T	T	A	A	G	T	C	G	T	T	T	T	A	G	C	C	G	T	C	A	G	C	C	A	C	C	T	T
	97.7778	97.7778	T	T	A	A	G	T	C	G	T	T	T	T	A	G	C	C	G	T	C	A	G	C	C	A	C	C	T	T
	97.7778	100	T	T	A	A	G	T	C	G	T	T	T	T	A	G	C	C	G	T	C	A	G	C	C	A	C	C	T	T
	97.7778	100	T	T	A	A	G	T	C	G	T	T	T	T	A	G	C	C	G	T	C	A	G	C	C	A	C	C	T	T
	100	86.6667	A	T	C	A	G	T	T	A	C	G	A	A	T	A	T	C	G	G	T	T	C	T	G	G	T	T	C	C
	100	88.8889	A	T	C	A	G	T	T	A	C	G	A	A	T	A	T	C	G	G	T	T	C	T	G	G	T	T	C	C
	100	95.5556	T	T	A	A	G	T	C	G	T	T	T	T	A	G	C	C	G	T	C	A	G	C	C	A	C	C	T	T
	100	97.7778	T	T	A	A	G	T	C	G	T	T	T	T	A	G	C	C	G	T	C	A	G	C	C	A	C	C	T	T
	100	100	T	T	A	A	G	T	C	G	T	T	T	T	A	G	C	C	G	T	C	A	G	C	C	A	C	C	T	T
	100	100	T	T	A	A	G	T	C	G	T	T	T	T	A	G	C	C	G	T	C	A	G	C	C	A	C	C	T	T

## Sheet: gLTG4.1
	#CHROM	GR_2019S	GR_2020S	Chr.4	Chr.4	Chr.4	Chr.4	Chr.4	Chr.4	Chr.4
	POS			9818342	9818478	9818855	9819067	9819190	9819345	9819347
	REF			T	T	G	G	A	G	A
	ALT			C	C	C	C	G	C	T
Sensitive materials	R106	0	0	C	C	G	G	A	G	A
	R124	0	0	C	C	G	G	A	G	A
	R125	0	0	T	T	C	C	G	C	T
	R128	0	0	T	T	C	C	G	C	T
	R13	0	0	T	T	C	C	G	C	T
	R137	0	0	T	T	C	C	G	C	T
	R144	0	0	T	T	C	C	G	C	T
	R15	0	0	T	T	C	C	G	C	T
	R170	0	0	C	C	G	G	A	G	A
	R2	0	0	T	T	C	C	G	C	T
	R40	0	0	C	C	G	G	A	G	A
	R42	0	0	T	T	C	C	G	C	T
	R45	0	0	T	T	G/C	G/C	A/G	G/C	A/T
	R63	0	0	C	C	G	G	A	G	A
	R77	0	0	T	T	C	C	G	C	T
	R80	0	0	T	T	C	C	G	C	T
	R81	0	0	T	T	C	C	G	C	T
	R83	0	0	T	T	C	C	G	C	T
	R96	0	0	C	C	G	G	A	G	A
	R111	0	2.22222	C	C	G	G	A	G	A
	R136	0	2.22222	T	T	C	C	G	C	T
	R116	0	2.38095	C	C	G	G	A	G	A
	R130	0	4.44444	T	T	C	C	G	C	T
	R84	0	4.44444	T	T	C	C	G	C	T
	R140	0	6.66667	T	T	C	C	G	C	T
	R85	0	7.00855	T	T	C	C	G	C	T
	R76	0	8.88889	T	T	C	C	G	C	T
	R82	0	9.20635	T	T	C	C	G	C	T
	R87	0	NA	T	T	C	C	G	C	T
	R138	2.22222	0	T	T	C	C	G	C	T
	R27	2.22222	0	C	C	G	G	G	G	A
	R75	2.22222	0	C	C	G	G	A	G	A
	R107	2.22222	4.44444	T	T	G	G	A	G	A
	R93	2.22222	9.20635	C	C	G	G	A	G	A
	R112	4.44444	0	C	C	G	G	A	G	A
	R132	4.44444	0	C	C	G	G	A	G	A
	R117	4.44444	2.22222	T	T	C	C	G	C	T
	R47	4.44444	2.22222	T	T	C	C	G	C	T
	R21	6.66667	0	T	T	G	G	A	G	A
	R78	6.66667	4.44444	T	T	C	C	G	C	T
	R101	6.66667	6.66667	T	T	G	G	A	G	A
	R162	8.47222	2.22222	T	T	C	C	G	C	T
	R131	8.88889	0	T	T	C	C	G	C	T
	R133	8.88889	0	C	C	G	G	A	G	A
	R142	8.88889	0	T	T	G	G	A	G	A
	R143	8.88889	0	T	T	C	C	G	C	T
	R100	8.88889	2.38095	T	T	C	C	G	C	T
Resistant materials	R37	71.1111	93.3333	T	T	G	G	A	G	A
	R35	73.3333	62.2222	T/C	T/C	G	G	A	G	A
	R1	75.5556	66.0317	C	C	G	G	A	G	A
	R99	75.5556	95.3968	C	C	G	G	A	G	A
	R163	77.7778	88.8889	T	T	G	G	A	G	A
	R29	82.2222	84.4444	T	T	G	G	A	G	A
	R98	91.1111	71.1111	C	C	G	G	A	G	A
	R19	95.5556	62.2222	T	T	G	G	A	G	A
	R168	95.5556	86.6667	C	C	G	G	A	G	A
	R167	95.5556	95.5556	C	C	G	G	A	G	A
	R171	95.5556	97.7778	C	C	G	G	A	G	A
	R153	97.7778	95.5556	T	T	G	G	A	G	A
	R175	97.7778	97.7778	C	C	G	G	A	G	A
	R152	97.7778	100	C	C	G	G	A	G	A
	R177	97.7778	100	C	C	G	G	A	G	A
	R148	100	86.6667	T	T	C	C	G	C	T
	R48	100	88.8889	T	T	C	C	G	C	T
	R155	100	95.5556	T	T	G	G	A	G	A
	R150	100	97.7778	T	T	G	G	A	G	A
	R174	100	100	C	C	G	G	A	G	A
	R22	100	100	T	T	C	C	G	C	T

## Sheet: gLTG5.2
	#CHROM	GR_2019S	GR_2020S	Chr.5	Chr.5	Chr.5	Chr.5
	POS			24358887	24358893	24359275	24359278
	REF			A	A	G	G
	ALT			T	G	A	A
Sensitive materials	R106	0	0	A	A	G	G
	R124	0	0	A	A	G	G
	R125	0	0	A	A	G	G
	R128	0	0	A	A	G	G
	R13	0	0	A	A	G	G
	R137	0	0	A	A	G	G
	R144	0	0	A	A	G	G
	R15	0	0	A	A	G	G
	R170	0	0	A	A	G	G
	R2	0	0	A	A	G	G
	R40	0	0	A	A	G	G
	R42	0	0	A	A	G	G
	R45	0	0	A	A	G	G
	R63	0	0	A	A	G	G
	R77	0	0	A	A	G	G
	R80	0	0	A	A	G	G
	R81	0	0	A	A	G	G
	R83	0	0	A	A	G	G
	R96	0	0	A	A	G	G
	R111	0	2.22222	A	A	G	G
	R136	0	2.22222	A	A	G	G
	R116	0	2.38095	A	A	G	G
	R130	0	4.44444	A	A	G	G
	R84	0	4.44444	A	A	G	G
	R140	0	6.66667	A	A	G	G
	R85	0	7.00855	A	A	G	G
	R76	0	8.88889	A	A	G	G
	R82	0	9.20635	A	A	G	G
	R87	0	NA	./.	./.	G	G
	R138	2.22222	0	A	A	G	G
	R27	2.22222	0	A	A	G	G
	R75	2.22222	0	A	A	G	G
	R107	2.22222	4.44444	A	A	G	G
	R93	2.22222	9.20635	A	A	G	G
	R112	4.44444	0	A	A	G	G
	R132	4.44444	0	A	A	G	G
	R117	4.44444	2.22222	A	A	G	G
	R47	4.44444	2.22222	A	A	G	G
	R21	6.66667	0	A	A	G	G
	R78	6.66667	4.44444	A	A	G	G
	R101	6.66667	6.66667	A	A	G	G
	R162	8.47222	2.22222	A	A	G	G
	R131	8.88889	0	A	A	G	G
	R133	8.88889	0	A	A	G	G
	R142	8.88889	0	A	A	G	G
	R143	8.88889	0	A	A	G	G
	R100	8.88889	2.38095	A	A	G	G
Resistant materials	R37	71.1111	93.3333	A	A	G	G
	R35	73.3333	62.2222	T	G	A	A
	R1	75.5556	66.0317	A	A	G	G
	R99	75.5556	95.3968	T	G	A	A
	R163	77.7778	88.8889	A	A	G	G
	R29	82.2222	84.4444	T	G	A	A
	R98	91.1111	71.1111	T	G	A	A
	R19	95.5556	62.2222	A	A	G	G
	R168	95.5556	86.6667	A	A	G	G
	R167	95.5556	95.5556	A	A	G	G
	R171	95.5556	97.7778	T	G	A	A
	R153	97.7778	95.5556	A	A	G	G
	R175	97.7778	97.7778	A	A	G	G
	R152	97.7778	100	A	A	G	G
	R177	97.7778	100	A	A	G	G
	R148	100	86.6667	A	A	G	G
	R48	100	88.8889	A	A	G	G
	R155	100	95.5556	A	A	G	G
	R150	100	97.7778	A	A	G	G
	R174	100	100	A	A	G	G
	R22	100	100	A	A	G	G
